# Supplementary material for: Longitudinal multi-omics profiling of spinal muscular atrophy
Source: Neurotherapeutics. 2026 Mar 12;23(2):e00880. doi: 10.1016/j.neurot.2026.e00880 (PMC12996660; doi:10.1016/j.neurot.2026.e00880)
Supplement: Multimedia component 1 [file mmc1.xlsx]

## Sheet: Summary
Table	Content
Table S1	Cohort clinical characteristics of SMA paired samples at baseline and after 6 months
Table S2	Proteomics data
Table S3	Log2-transformed metabolomics data
Table S4	Significant molecules from plasma sample analysis
Table S5	Significant molecules from CSF sample analysis
Table S6	AUC of ROC univariate analysis using singnificant altered proteins from plasma SMA(Baseline) vs controls
Table S7	AUC of ROC univariate analysis using significant altered metabolites from plasma SMA(Baseline) vs controls
Table S8	Significant correlation between NEFH, with other proteins in plasma SMA(Baseline)
Table S9	Significant correlation between NEFH with other metabolites plasma in plasma SMA(Baseline)
Table S10	Significant correlation between NEFH with other proteins in CSF SMA(Baseline)

## Sheet: TableS1
	Characteristic	Control, N = 27	Baseline, N = 27	J184, N = 27	p-value	q-value
Center	Center
Center	Center 1	0.00 (0.00%)	13.00 (48.15%)	13.00 (48.15%)
Center	Center 2	0.00 (0.00%)	14.00 (51.85%)	14.00 (51.85%)
Center	Center 3	45.00 (38.14%)	0.00 (0.00%)	0.00 (0.00%)
Center	Center 4	73.00 (61.86%)	0.00 (0.00%)	0.00 (0.00%)
Sex	Sex				>0.9	>0.9
Sex	Female	54.00 (45.76%)	12.00 (44.44%)	12.00 (44.44%)
Sex	Male	64.00 (54.24%)	15.00 (55.56%)	15.00 (55.56%)
Age	Age_years	3.01 (0.70, 8.05)	4.40 (2.25, 10.55)	4.90 (2.85, 11.05)	0.6	>0.9
classification	SMA Type				>0.9	>0.9
classification_severity	Mild		16.00 (59.26%)	16.00 (59.26%)
classification_severity	Severe		11.00 (40.74%)	11.00 (40.74%)
classification_SMN2_copy_number	number_copies_smn2				>0.9	>0.9
classification_SMN2_copy_number	2		4.00 (14.81%)	4.00 (14.81%)
classification_SMN2_copy_number	3/4		19.00 (70.37%)	19.00 (70.37%)
classification_SMN2_copy_number	Missing		4.00 (14.81%)	4.00 (14.81%)
motor_milestones	Hold_head		26.00 (96.30%)	26.00 (96.30%)	>0.9	>0.9
motor_milestones	Roll_over_on_the_side				0.085	0.5
motor_milestones	No		4.00 (14.81%)	0.00 (0.00%)
motor_milestones	Unknown		1.00 (3.70%)	4.00 (14.81%)
motor_milestones	Yes		22.00 (81.48%)	23.00 (85.19%)
motor_milestones	Roll_over_in_both_directions				0.13	0.5
motor_milestones	No		7.00 (25.93%)	3.00 (11.11%)
motor_milestones	Unknown		1.00 (3.70%)	5.00 (18.52%)
motor_milestones	Yes		19.00 (70.37%)	19.00 (70.37%)
motor_milestones	Sit_with_support				0.020	0.2
motor_milestones	No		8.00 (29.63%)	1.00 (3.70%)
motor_milestones	Unknown		1.00 (3.70%)	3.00 (11.11%)
motor_milestones	Yes		18.00 (66.67%)	23.00 (85.19%)
motor_milestones	Sit_unassisted_for_60_seconds				0.3	0.6
motor_milestones	No		9.00 (33.33%)	5.00 (18.52%)
motor_milestones	Unknown		1.00 (3.70%)	3.00 (11.11%)
motor_milestones	Yes		17.00 (62.96%)	19.00 (70.37%)
motor_milestones	Sit_without_support				0.014	0.2
motor_milestones	No		15.00 (55.56%)	8.00 (29.63%)
motor_milestones	Unknown		0.00 (0.00%)	6.00 (22.22%)
motor_milestones	Yes		12.00 (44.44%)	13.00 (48.15%)
motor_milestones	Crawl				0.11	0.5
motor_milestones	No		16.00 (59.26%)	10.00 (37.04%)
motor_milestones	Unknown		3.00 (11.11%)	9.00 (33.33%)
motor_milestones	Yes		8.00 (29.63%)	8.00 (29.63%)
motor_milestones	Walk_on_all_four				0.2	0.5
motor_milestones	No		17.00 (62.96%)	11.00 (40.74%)
motor_milestones	Unknown		5.00 (18.52%)	10.00 (37.04%)
motor_milestones	Yes		5.00 (18.52%)	6.00 (22.22%)
motor_milestones	Stand_up_alone				0.12	0.5
motor_milestones	No		17.00 (62.96%)	11.00 (40.74%)
motor_milestones	Unknown		2.00 (7.41%)	7.00 (25.93%)
motor_milestones	Yes		7.00 (25.93%)	9.00 (33.33%)
motor_milestones	Stand_up_assisted				0.2	0.5
motor_milestones	No		17.00 (62.96%)	11.00 (40.74%)
motor_milestones	Unknown		2.00 (7.41%)	7.00 (25.93%)
motor_milestones	Yes		8.00 (29.63%)	9.00 (33.33%)
motor_milestones	Walk_assisted				0.2	0.5
motor_milestones	No		19.00 (70.37%)	14.00 (51.85%)
motor_milestones	Unknown		2.00 (7.41%)	6.00 (22.22%)
motor_milestones	Yes		6.00 (22.22%)	7.00 (25.93%)
motor_milestones	Walk_unassisted_10_meters				0.14	0.5
motor_milestones	No		23.00 (85.19%)	17.00 (62.96%)
motor_milestones	Unknown		2.00 (7.41%)	7.00 (25.93%)
motor_milestones	Yes		2.00 (7.41%)	3.00 (11.11%)
motor_milestones	Climb_stairs				0.050	0.3
motor_milestones	No		25.00 (92.59%)	19.00 (70.37%)
motor_milestones	Unknown		1.00 (3.70%)	7.00 (25.93%)
motor_milestones	Yes		1.00 (3.70%)	1.00 (3.70%)
motor_milestones	Fatigue_most_day				0.3	0.6
motor_milestones	No		14.00 (51.85%)	19.00 (70.37%)
motor_milestones	Unknown		6.00 (22.22%)	5.00 (18.52%)
motor_milestones	Yes		7.00 (25.93%)	3.00 (11.11%)
motor_evaluation	CHOP_INTEND_evaluation		7.00 (25.93%)	7.00 (25.93%)	>0.9	>0.9
motor_evaluation	MFM_scale		12.00 (44.44%)	13.00 (48.15%)	0.8	>0.9
autonomy	Eat_alone				0.024	0.2
autonomy	No		15.00 (55.56%)	9.00 (33.33%)
autonomy	Unknown		0.00 (0.00%)	6.00 (22.22%)
autonomy	Yes		12.00 (44.44%)	12.00 (44.44%)
autonomy	Dress_the_lower_part_of_the_body_alone				0.10	0.5
autonomy	No		21.00 (77.78%)	14.00 (51.85%)
autonomy	Unknown		4.00 (14.81%)	11.00 (40.74%)
autonomy	Yes		2.00 (7.41%)	2.00 (7.41%)
autonomy	Undress_the_upper_part_of_the_body_alone_35				0.051	0.3
autonomy	No		21.00 (77.78%)	12.00 (44.44%)
autonomy	Unknown		4.00 (14.81%)	11.00 (40.74%)
autonomy	Yes		2.00 (7.41%)	4.00 (14.81%)
autonomy	Undress_the_lower_part_of_the_body_alone				0.2	0.5
autonomy	No		21.00 (77.78%)	14.00 (51.85%)
autonomy	Unknown		4.00 (14.81%)	10.00 (37.04%)
autonomy	Yes		2.00 (7.41%)	3.00 (11.11%)
autonomy	Toilet_training_day				0.3	0.6
autonomy	No		16.00 (59.26%)	12.00 (44.44%)
autonomy	Unknown		4.00 (14.81%)	9.00 (33.33%)
autonomy	Yes		7.00 (25.93%)	6.00 (22.22%)
autonomy	Toilet_training_night				0.2	0.6
autonomy	No		17.00 (62.96%)	12.00 (44.44%)
autonomy	Unknown		4.00 (14.81%)	9.00 (33.33%)
autonomy	Yes		6.00 (22.22%)	6.00 (22.22%)
autonomy	Take_shower_alone				0.024	0.2
autonomy	No		25.00 (92.59%)	18.00 (66.67%)
autonomy	Unknown		1.00 (3.70%)	8.00 (29.63%)
autonomy	Yes		1.00 (3.70%)	1.00 (3.70%)
digestive	Feeding_problems				>0.9	>0.9
digestive	No		20.00 (74.07%)	19.00 (70.37%)
digestive	Unknown		1.00 (3.70%)	1.00 (3.70%)
digestive	Yes		6.00 (22.22%)	7.00 (25.93%)
digestive	Nasogastric_tube_feeding		1.00 (3.70%)	1.00 (3.70%)	>0.9	>0.9
digestive	Gastrostomy		2.00 (7.41%)	2.00 (7.41%)	>0.9	>0.9
orthopedic	scoliosis		17.00 (62.96%)	18.00 (66.67%)	0.8	>0.9
orthopedic	spine_surgery		5.00 (18.52%)	5.00 (18.52%)	>0.9	>0.9
orthopedic	contractures		24.00 (88.89%)	25.00 (92.59%)	>0.9	>0.9
orthopedic	Ortheses				0.4	0.7
orthopedic	No		6.00 (22.22%)	3.00 (11.11%)
orthopedic	Unknown		1.00 (3.70%)	3.00 (11.11%)
orthopedic	Yes		20.00 (74.07%)	21.00 (77.78%)
orthopedic	Brasing				0.4	0.7
orthopedic	No		6.00 (22.22%)	8.00 (29.63%)
orthopedic	Unknown		6.00 (22.22%)	2.00 (7.41%)
orthopedic	Yes		15.00 (55.56%)	17.00 (62.96%)
orthopedic	Wheel_chair				>0.9	>0.9
orthopedic	No		8.00 (29.63%)	7.00 (25.93%)
orthopedic	Unknown		1.00 (3.70%)	2.00 (7.41%)
orthopedic	Yes		18.00 (66.67%)	18.00 (66.67%)
respiratory	Mechanical_ventilation				0.8	>0.9
respiratory	No		17.00 (62.96%)	16.00 (59.26%)
respiratory	Unknown		1.00 (3.70%)	0.00 (0.00%)
respiratory	Yes		9.00 (33.33%)	11.00 (40.74%)

## Sheet: TableS2
SampleID	matrice	group	time	sex	age_years	sma_type	number_copies_smn2_cat	sma_type_2	AARSD1	ABHD14B	ADAM15	ADGRB3	AKT1S1	ANXA10	AOC1	ASGR1	ATP6V1F	BST2	CARHSP1	CCL27	CD302	CD33	CD63	CDH15	CDH17	CEACAM3	CERT	CETN2	CLSTN1	CRADD	CRIP2	CTF1	DEFB4A_DEFB4B	DPEP1	DPEP2	DSG3	DUSP3	ECE1	EIF4B	EPHA10	EREG	FCAR	FGFR2	FHIT	FKBP5	FKBP7	FUT8	GBP2	GGT5
CSF1	CSF	CONTROL	Control	Male	0.4	Control	Control	Control	1.633	0.116242	4.30734	6.53959	0.799285	1.62184	0.78094	0.96249	0.244018	1.14031	2.08502	0.900414	4.71123	0.0687	1.68343	3.63844	0.438683	1.72928	0.866058	0.472993	1.27782	1.46869	2.50829	1.23251	2.0887	0.785382	1.61768	2.26561	0.364512	1.71293	-0.378922	1.41803	0.460677	1.20512	6.87387	-0.08837	1.10893	0.78114	0.30446	1.46858	1.64721
CSF3	CSF	CONTROL	Control	Female	0.6	Control	Control	Control	4.88371	1.25178	8.19132	5.68862	4.80714	3.74705	2.05491	2.8504	0.89285	6.17798	4.30901	5.23746	6.3771	2.78106	6.29565	6.83388	5.16043	2.13248	1.61225	0.685172	0.5729	6.76853	3.86153	1.83034	5.43869	2.72626	3.60051	5.56943	0.781436	1.97067	6.58548	1.48806	0.959307	1.6132	5.09711	2.78227	4.40221	1.43149	2.33913	2.20662	4.16884
CSF73	CSF	SMA	Baseline	Male	0.3	1	2	Severe	2.3709	-0.130077	4.57934	5.97949	0.85199	1.04343	2.48789	1.77327	-0.351747	2.20386	1.29436	0.13583	4.66519	0.028395	2.4167	6.24874	0.1498	0.229224	0.430613	0.739379	1.56724	1.21147	3.41728	0.145045	1.72578	1.69269	2.35771	1.65253	0.195275	2.09045	1.16473	3.95192	0.19709	0.357251	6.4475	0.104545	1.92257	1.18135	1.7024	1.74078	1.93459
CSF74	CSF	SMA	Baseline	Male	0.4	1	2	Severe	2.23533	-0.00602	4.81968	6.32346	1.0515	1.14599	2.54193	1.50869	-0.351747	1.78666	1.54153	-0.0251578	5.26844	-0.2389	1.85595	5.84593	0.464298	0.356457	0.458143	0.739379	1.6285	1.76706	3.32473	0.188336	1.72578	1.9521	2.39932	1.84895	-0.0371325	2.34733	0.657744	4.35708	0.19709	0.425234	6.61829	0.75032	1.77862	1.06741	1.4916	1.75142	1.44138
CSF59	CSF	SMA	Baseline	Male	1	1	3/4	Severe	2.04382	0.609322	6.1385	8.12179	1.50838	1.77005	2.05491	0.916804	0.286932	1.87513	2.51996	0.927962	7.06346	1.49043	2.11227	8.13723	1.03453	2.13248	1.16461	0.685172	1.71464	2.12465	3.3517	1.83034	2.86747	1.40713	2.58374	2.91755	0.781436	1.97067	0.39166	3.77333	0.959307	1.45363	6.84135	0.15132	1.60362	1.43149	1.18726	2.20662	2.05086
CSF60	CSF	SMA	J184	Male	1.5	1	3/4	Severe	1.633	0.31947	4.73104	5.6229	0.799285	1.62184	0.78094	0.904657	0.244018	0.52374	2.08502	0.900414	4.37466	0.53296	1.49248	3.80411	0.64722	1.72928	0.866058	0.472993	0.58698	1.46869	2.50829	1.44274	2.0887	0.785382	1.72019	1.87772	0.364512	1.71293	-0.378922	1.54978	0.46795	1.20512	4.85405	-0.35582	1.10893	1.04171	0.22574	1.71639	1.64721
CSF76	CSF	SMA	Baseline	Female	0.2	1	2	Severe	2.04382	0.609322	6.25637	8.29666	1.30979	1.77005	2.05491	0.916804	0.286932	1.88627	2.51996	0.927962	7.04971	1.71071	2.5819	7.46083	1.03453	2.13248	1.16461	0.685172	1.79223	2.12465	3.34556	1.83034	2.86747	1.40713	2.58374	3.10291	0.781436	1.97067	0.180031	5.32736	0.959307	1.45363	7.4493	0.15132	1.31635	1.43149	1.74518	2.20662	2.68162
CSF65	CSF	SMA	Baseline	Male	2.7	1	3/4	Severe	1.633	0.16165	5.97963	7.56249	0.8327	1.62184	0.78094	0.904657	0.244018	1.08605	2.12873	0.900414	6.7172	1.17963	1.49248	6.06702	0.438683	1.72928	0.866058	0.472993	1.4806	1.46869	2.50829	1.23251	2.0887	0.785382	1.64879	2.86755	0.52934	1.71293	0.16131	3.82485	0.46377	1.20512	6.10183	-0.30669	1.10893	1.07186	0.89114	1.46858	1.64721
CSF61	CSF	SMA	J184	Male	3.2	1	3/4	Severe	2.02302	-0.23017	5.19076	5.38891	0.77594	0.48789	3.63551	2.05957	-0.6799	2.05201	0.86733	-0.39121	5.40581	0.06068	1.35855	5.66052	0.31507	-1.01255	0.31054	1.00576	2.46747	0.86056	3.21403	-0.89959	1.36285	2.38594	2.5058	0.70545	-0.45153	2.59009	0.78398	5.80932	0.15265	0.1172	5.44988	0.73129	1.17074	1.36396	1.48301	2.26361	1.4616
CSF66	CSF	SMA	Baseline	Female	1.2	1	2	Severe	1.96352	-0.376396	4.08087	4.63272	0.25847	0.465031	3.63551	1.76497	-0.83694	2.22787	0.367547	-0.94398	3.39532	-0.70489	1.26995	5.59748	-0.08236	-1.27084	0.33246	1.00576	2.13953	0.702201	3.21403	-0.81479	1.36285	2.19189	1.80206	0.13927	-0.453095	2.46798	0.254828	3.87799	-0.0664972	-0.490621	4.90732	-0.0507091	1.05665	1.01209	1.24311	1.60042	1.66502
CSF62	CSF	SMA	J184	Female	1.9	1	2	Severe	1.633	0.116242	5.35001	6.8628	0.94973	1.62184	0.78094	1.21498	0.244018	0.83066	2.08502	0.900414	5.55224	0.98697	1.98478	5.14471	0.438683	1.72928	0.866058	0.472993	1.26188	1.46869	2.82743	1.23251	2.0887	0.785382	1.61768	2.32185	0.40399	1.71293	0.63304	2.73875	0.55729	1.20512	5.88328	-0.34386	1.22976	0.92259	0.47154	1.46858	2.20815
CSF67	CSF	SMA	Baseline	Male	2.3	1	3/4	Severe	2.49251	0.68606	4.37674	5.37519	1.33092	1.42306	3.63551	2.43093	-0.06466	3.06613	1.35836	0.75433	4.67631	0.19097	2.03321	5.82502	0.971	-0.23718	0.52274	1.5852	2.38484	1.65366	3.99311	-0.339	1.36285	3.12303	3.1208	1.04045	0.48107	3.29414	1.50663	5.33133	0.52796	0.67666	5.44376	1.2598	1.65161	1.84464	1.35968	2.38473	2.28126
CSF63	CSF	SMA	J184	Female	2.1	1	3/4	Severe	4.88543	0.90989	4.20137	5.38265	3.07296	1.36431	2.84521	1.34089	0.96084	1.68527	2.26982	0.200486	4.22613	-0.2565	1.88502	4.6188	0.553707	0.430821	0.931326	0.862041	1.3402	4.6349	3.2798	0.426822	3.88121	1.86367	2.43119	1.66331	0.287543	2.21933	3.76803	2.0857	2.54432	0.708807	5.3132	1.46775	2.53661	1.22915	1.09832	2.2052	1.60759
CSF77	CSF	SMA	Baseline	Male	0.7	1	3/4	Severe	1.75702	0.116242	4.2288	5.53806	0.89021	1.62184	0.78094	0.904657	0.244018	0.52374	2.08502	0.900414	3.48475	0.08059	1.8788	4.44831	0.438683	1.72928	0.866058	0.472993	0.29221	1.46869	2.50829	1.23251	2.0887	0.785382	1.61768	1.87772	0.364512	1.71293	0.35136	0.740624	0.460677	1.20512	5.4716	-0.39757	1.10893	0.767042	0.23564	1.46858	1.64721
CSF78	CSF	SMA	Baseline	Male	1.7	1	3/4	Severe	1.96352	-0.19269	5.06677	5.19399	0.6203	0.465031	3.63551	2.06346	-0.947511	2.25634	0.367547	-1.21334	4.94094	0.14456	1.37969	6.06867	0.07187	-1.18481	0.27023	1.00576	1.97192	0.7726	3.21403	-0.976699	1.36285	2.19189	1.94619	0.25362	-0.453095	2.46798	0.254828	5.19214	0.20013	-0.39208	5.39509	0.36726	1.05665	0.9472	1.20026	1.65109	1.43793
CSF69	CSF	SMA	Baseline	Female	0.4	1	3/4	Severe	2.04382	0.609322	4.84413	6.98776	1.30979	1.77005	2.05491	0.916804	0.286932	1.05331	2.51996	0.927962	5.22619	0.56209	1.66196	5.68554	1.03453	2.13248	1.16461	0.685172	1.46696	2.12465	3.34556	1.83034	3.82309	1.40713	2.58374	2.46798	0.781436	1.97067	1.05604	2.65569	0.959307	1.45363	6.59597	0.15132	1.31635	1.43149	0.70344	2.20662	2.03232
CSF64	CSF	SMA	J184	Female	1	1	3/4	Severe	4.84281	0.59772	4.13793	4.93488	1.48429	0.75053	3.63551	1.76497	-0.2537	2.22564	0.90551	-1.21334	3.71132	-0.36207	1.67253	5.58662	0.13284	-1.12338	0.36977	1.00576	2.31199	3.12957	3.21403	-0.976699	1.36285	2.19189	2.74209	0.21934	-0.19424	2.46798	2.44913	4.21447	-0.0664972	0.13652	5.38775	1.27413	2.14151	1.02476	1.93951	1.90631	1.10661
CSF70	CSF	SMA	Baseline	Female	3.5	1	3/4	Severe	1.96352	-0.15784	5.2311	5.58834	0.88004	0.465031	3.63551	1.76497	-0.947511	2.03952	0.5291	-1.21334	5.09164	-0.46485	1.61383	6.49771	-0.139084	-1.27084	0.05404	1.13296	1.93055	0.77313	3.21403	-0.976699	1.36285	2.58764	2.06387	0.24222	-0.29742	2.46798	0.46344	5.25908	-0.02645	-0.490621	5.6706	-0.0507091	1.40977	1.07662	1.75835	1.60042	1.70086
CSF71	CSF	SMA	Baseline	Female	4.4	1	3/4	Severe	2.04382	0.609322	6.40635	7.72765	1.54332	1.77005	2.05491	1.17858	0.286932	1.31503	2.51996	0.927962	6.39245	0.77576	1.91009	6.30771	1.03453	2.13248	1.16461	0.685172	1.55015	2.12465	3.34556	1.83034	4.14102	1.40713	2.58374	2.25607	0.781436	1.97067	1.26332	3.31186	0.959307	1.45363	6.3574	0.15132	1.46875	1.43149	0.98636	2.20662	2.03232
CSF72	CSF	SMA	J184	Female	4.9	1	3/4	Severe	2.04382	0.609322	6.12811	Sup	1.30979	1.77005	2.05491	0.916804	0.286932	1.04704	2.51996	0.927962	6.1032	0.6233	1.88332	5.64719	1.03453	2.13248	1.16461	0.685172	1.67644	2.12465	3.34556	1.83034	2.86747	1.40713	2.58374	2.39704	0.781436	1.97067	0.180031	3.64241	0.959307	1.45363	6.12526	0.15132	1.31635	1.43149	0.380423	2.20662	2.03232
CSF83	CSF	SMA	Baseline	Female	1.6	1	2	Severe	1.96352	-0.376396	4.75368	4.83203	0.50418	0.465031	3.63551	1.96205	-0.67387	2.43529	0.367547	-1.21334	4.60178	-0.58287	1.31382	5.54354	-0.139084	-1.20539	0.39981	1.00576	1.87812	0.702201	3.21403	-0.976699	1.36285	2.19189	1.80206	-0.00642	-0.453095	2.60033	0.254828	4.29159	-0.0664972	-0.490621	5.06191	0.09305	1.35494	0.9961	1.20026	1.60042	0.96259
CSF82	CSF	SMA	Baseline	Male	4	1	3/4	Severe	4.95946	0.97128	4.74389	4.9182	1.58809	0.465031	3.63551	2.24456	0.049	1.92675	0.44308	-0.28966	4.6116	-0.35765	1.93668	5.98684	-0.139084	-1.27084	0.35195	1.00576	2.03857	4.15312	3.21403	-0.976699	1.36285	2.19189	1.80206	0.02211	-0.453095	2.46798	2.17065	3.7337	-0.0664972	-0.19445	5.0141	1.09296	2.94363	1.1283	1.20026	1.60042	0.70987
CSF37	CSF	SMA	J184	Male	2.7	2	NA	Mild	1.96352	-0.376396	2.95641	3.25163	0.12408	0.465031	3.63551	2.27079	-0.947511	1.777	0.367547	-1.21334	2.65967	-0.26722	1.39761	5.47686	-0.139084	-1.27084	0.06819	1.00576	1.73515	0.702201	3.21403	-0.976699	1.36285	2.19189	1.90758	-0.400411	-0.453095	2.46798	0.26702	2.1185	-0.0664972	-0.490621	4.05713	0.70452	1.05665	0.96249	1.20026	1.67716	0.81782
CSF34	CSF	SMA	J184	Female	6.6	2	3/4	Mild	1.96352	-0.376396	2.8141	3.6192	0.0585212	0.465031	3.63551	1.76497	-0.947511	1.68914	0.367547	-1.10068	2.88352	-0.70489	0.31798	3.64158	-0.139084	-1.27084	-0.0430443	1.00576	0.85663	0.702201	3.21403	-0.976699	1.36285	2.19189	1.80206	-0.400411	-0.453095	2.46798	0.254828	2.60547	-0.0664972	-0.490621	3.70291	-0.0507091	1.05665	0.7648	1.20026	1.60042	0.86515
CSF57	CSF	SMA	Baseline	Female	3.6	2	NA	Mild	1.96352	-0.13581	3.97424	4.79372	0.25801	0.465031	3.63551	2.40229	-0.947511	2.11541	0.367547	-1.21334	4.19904	-0.20722	1.63589	5.32494	-0.09102	-1.08949	0.30332	1.00576	1.25039	0.73364	3.21403	-0.976699	1.36285	2.20612	1.80206	-0.400411	-0.39323	2.46798	0.254828	3.75927	-0.0664972	-0.30861	4.6862	0.57806	1.05665	0.7648	1.90474	1.60042	0.67467
CSF56	CSF	SMA	J184	Female	4.2	2	NA	Mild	2.30715	0.116242	5.52569	7.17118	1.92729	1.62184	1.41641	0.904657	0.244018	1.25108	2.08502	0.900414	6.10871	0.94769	1.62935	5.58047	0.438683	1.72928	0.866058	0.472993	1.27982	2.73615	2.61983	1.23251	4.14368	0.785382	1.67235	2.39704	0.364512	1.71293	1.66526	2.85961	0.460677	1.20512	5.73573	-0.29167	1.34503	0.767042	0.68219	1.50114	1.90451
CSF102	CSF	SMA	J184	Male	3.8	2	3/4	Mild	1.96352	-0.376396	4.51327	4.31123	0.20737	0.61303	3.63551	1.94024	-0.76566	1.83199	0.367547	-0.8484	4.62639	-0.70489	2.1153	5.48636	-0.139084	-1.27084	0.24185	1.00576	1.7024	0.702201	3.21403	-0.91235	1.36285	2.19189	1.80206	1.87726	-0.453095	2.46798	0.254828	3.05405	-0.0213	-0.37585	4.73391	-0.0507091	1.14795	0.87029	1.36986	1.60301	1.01617
CSF42	CSF	SMA	Baseline	Female	10.3	2	NA	Mild	2.04382	0.609322	5.78469	7.99284	1.30979	1.77005	2.05491	0.916804	0.286932	1.05465	2.51996	0.927962	6.562	-0.08912	1.76656	6.92855	1.03453	2.13248	1.16461	0.685172	1.50215	2.12465	3.34556	1.83034	2.86747	1.40713	2.58374	2.7893	0.781436	1.97067	0.180031	3.71761	1.22874	1.45363	6.4556	0.15132	1.31635	1.43149	0.73912	2.20662	2.03232
CSF86	CSF	SMA	Baseline	Male	1.3	2	3/4	Mild	1.96352	-0.376396	4.70565	5.02999	0.06541	0.465031	3.63551	1.8857	-0.91076	1.92189	0.367547	-1.21334	4.64452	-0.26976	1.54069	6.77604	-0.08949	-1.27084	0.01464	1.00576	2.17841	0.702201	3.21403	-0.976699	1.36285	2.19189	1.80206	0.21169	-0.31564	2.46798	0.254828	3.63812	-0.03642	-0.490621	5.26373	0.7867	1.13409	1.12462	1.40588	1.60042	1.06959
CSF35	CSF	SMA	Baseline	Male	9.2	2	3/4	Mild	1.96352	-0.21053	5.16588	4.94524	0.22366	0.465031	3.63551	1.95195	-0.947511	2.12302	0.367547	-1.21334	4.41722	-0.0906	1.83415	5.85272	-0.139084	-1.2178	-0.0430443	1.00576	1.54298	0.702201	3.21403	-0.88723	1.36285	2.19189	1.80206	-0.09514	-0.453095	2.46798	0.254828	4.26009	-0.0664972	-0.490621	5.1462	-0.01928	1.05665	0.7648	1.20026	1.64724	1.13527
CSF46	CSF	SMA	J184	Male	9.7	2	3/4	Mild	2.18041	-0.32862	4.89057	4.6961	0.0585212	0.465031	3.63551	2.04871	-0.947511	1.68914	0.367547	-1.21334	4.39662	-0.45602	2.16878	5.27265	-0.09748	-1.27084	0.31108	1.00576	1.6522	0.702201	3.21403	-0.976699	1.36285	2.19189	1.80206	-0.32097	-0.34603	2.46798	0.254828	3.505	-0.0664972	-0.490621	5.06002	0.52645	1.05665	0.7648	1.20026	1.72596	1.38013
CSF81	CSF	SMA	Baseline	Male	11.7	3	3/4	Mild	1.71241	0.116242	6.37308	7.69251	0.799285	1.62184	0.78094	0.904657	0.244018	1.13342	2.08502	0.900414	6.43737	0.62969	2.13035	6.30792	0.438683	1.72928	0.866058	0.472993	1.4294	1.46869	2.50829	1.23251	2.77405	0.785382	1.61768	2.37932	0.364512	1.71293	-0.28029	3.67066	0.460677	1.20512	6.28742	-0.66675	1.10893	1.11828	0.34982	1.68782	2.17913
CSF84	CSF	SMA	J184	Male	12.3	3	3/4	Mild	1.96352	-0.30895	4.8393	5.06803	0.15224	0.465031	3.63551	1.89994	-0.947511	1.86167	0.367547	-0.78244	4.4759	-0.63005	1.64148	5.06713	-0.139084	-1.27084	0.00901	1.00576	1.83656	0.702201	3.21403	-0.69117	1.36285	2.19189	1.80206	0.0059	-0.04452	2.46798	0.34203	4.31239	0.08444	-0.29168	5.0354	0.3234	1.05665	0.7648	1.20026	1.8882	1.36904
CSF31	CSF	SMA	Baseline	Male	9.5	1	2	Severe	1.96352	-0.31978	5.46091	5.11945	0.0585212	0.465031	3.63551	1.76497	-0.8466	1.68914	0.367547	-1.21334	4.85462	0.05702	0.99545	5.97768	-0.139084	-1.27084	-0.0148	1.00576	2.07226	0.702201	3.21403	-0.976699	2.43739	2.19189	1.80206	-0.10111	-0.453095	2.46798	0.51249	4.32325	-0.0664972	-0.490621	5.43913	-0.0507091	1.05665	0.7648	1.20026	1.60042	1.39057
CSF41	CSF	SMA	J184	Male	10	1	2	Severe	1.96352	0.20891	5.29723	5.07837	0.55854	0.53731	3.63551	1.90339	-0.947511	2.1703	0.367547	-1.21334	4.9852	-0.4119	1.98649	5.90011	-0.139084	-1.27084	0.09842	1.00576	2.17432	0.702201	3.21403	-0.82936	1.36285	2.19189	2.11302	0.08313	-0.32896	2.46798	0.59244	4.67811	-0.0664972	-0.490621	5.51129	0.57302	1.2192	1.31846	1.20026	1.79187	1.35189
CSF39	CSF	SMA	Baseline	Female	8.1	2	3/4	Mild	1.633	0.33922	5.64388	6.84499	0.799285	1.62184	0.78094	0.904657	0.244018	0.78177	2.08502	0.900414	5.74228	0.95708	1.57537	4.91541	0.438683	1.72928	0.866058	0.472993	0.92664	1.46869	2.50829	1.23251	2.0887	0.785382	1.61768	2.26942	0.364512	1.71293	0.46967	2.33423	0.460677	1.20512	5.98101	-0.02609	1.10893	0.767042	0.061398	1.48805	1.64721
CSF51	CSF	SMA	J184	Female	8.7	2	3/4	Mild	2.39214	2.86212	9.26614	5.61717	7.25141	1.90045	0.78094	2.68932	3.06084	4.75405	2.99952	5.6973	6.31313	4.48331	7.41637	6.88845	5.92742	1.72928	3.76698	4.7102	0.52359	9.19508	3.35193	2.66555	2.32702	2.5364	4.404	6.25018	1.22486	2.20847	7.22856	0.84228	5.19693	3.55568	4.56118	4.58326	8.30323	1.06147	4.44547	1.46858	4.79157
CSF47	CSF	SMA	Baseline	Female	16.8	2	3/4	Mild	2.35653	0.64936	3.86097	4.50095	0.93238	1.08728	3.63551	2.0809	-0.54315	2.34444	0.90925	0.00504	3.23398	-0.09871	1.44771	4.98412	0.53407	-1.04719	0.58306	1.00576	1.71092	1.3195	3.21403	-0.52264	1.36285	3.01838	2.47944	0.03824	-0.453095	2.46798	1.70051	3.077	-0.0664972	0.26133	4.75599	1.17692	1.3888	1.27504	2.80146	2.16226	1.69926
CSF54	CSF	SMA	J184	Female	17.3	2	3/4	Mild	2.26359	0.47635	4.86355	4.98582	0.72795	0.66074	3.63551	1.91465	-0.65697	2.12122	0.367547	-0.1435	3.5661	-0.48523	2.29632	5.16597	-0.139084	-0.9603	0.3844	1.34696	1.77775	0.702201	3.21403	-0.52063	6.37908	2.56821	2.08969	0.38863	-0.38972	2.65849	0.79041	4.45326	0.60962	-0.27098	4.98577	-0.0507091	1.05665	0.9486	1.20026	2.29134	1.25226
CSF36	CSF	SMA	Baseline	Male	7.4	3	3/4	Mild	1.96352	-0.05874	4.59015	4.46308	0.20677	0.55934	3.63551	2.04103	-0.91836	2.18294	0.367547	-0.58441	3.43741	-0.5309	0.83124	5.78674	-0.139084	-1.2578	-0.03316	1.00576	1.84679	0.702201	3.21403	-0.83021	1.36285	2.2681	1.92926	0.02608	-0.23858	2.46798	0.254828	3.18797	0.34019	0.10111	4.44626	-0.0507091	1.29179	0.78414	2.68701	1.79689	0.83124
CSF49	CSF	SMA	J184	Male	7.9	3	3/4	Mild	1.96352	-0.02964	5.00045	4.48989	0.38096	0.6906	3.63551	1.76497	-0.82297	2.03045	0.367547	-1.07304	3.41787	-0.40177	1.96281	6.21172	-0.11536	-1.27084	0.39712	1.00576	2.06737	0.702201	3.21403	-0.89334	1.36285	2.19189	1.80206	-0.12011	-0.43943	2.46798	0.46	3.24342	-0.0664972	-0.19998	4.4542	0.16568	1.21047	1.38406	1.20026	1.80951	0.597371
CSF30	CSF	SMA	Baseline	Male	4.3	2	NA	Mild	2.04382	0.609322	4.19957	5.32124	1.30979	1.77005	2.05491	0.916804	0.286932	1.02336	2.51996	0.927962	1.97091	-0.11966	1.66196	3.05589	1.03453	2.13248	1.16461	0.685172	0.22613	2.12465	3.34556	1.83034	2.86747	1.40713	2.58374	2.10164	0.781436	1.97067	0.180031	1.48806	0.959307	1.45363	5.02281	0.15132	1.31635	1.43149	0.380423	2.20662	2.03232
CSF38	CSF	SMA	J184	Male	4.8	2	NA	Mild	1.633	0.116242	5.61097	6.74507	0.799285	1.62184	0.78094	0.904657	0.244018	0.52374	2.08502	0.900414	4.18329	0.61421	1.49248	3.83557	0.438683	1.72928	0.866058	0.472993	1.009	1.46869	2.50829	1.23251	3.64835	0.785382	1.61768	2.24108	0.364512	1.71293	-0.378922	2.84679	0.59829	1.20512	6.21952	0.18234	1.10893	0.90557	0.061398	1.54624	1.64721
CSF32	CSF	SMA	Baseline	Male	7.9	2	NA	Mild	1.633	0.116242	5.9813	7.72372	0.799285	1.62184	0.85689	0.904657	0.244018	1.0303	2.14215	0.900414	6.45819	-0.0772521	1.83472	6.4481	0.438683	1.72928	0.866058	0.472993	1.30772	1.46869	2.50829	1.37475	2.60702	0.785382	1.61768	2.02252	0.364512	1.71293	-0.378922	3.1585	0.460677	1.20512	6.06914	-0.29643	1.10893	0.767042	0.4104	1.46858	1.7296
CSF48	CSF	SMA	Baseline	Male	15	1	3/4	Severe	7.35068	5.79805	7.64527	5.08242	7.8746	1.77005	2.05491	1.76048	2.71693	5.56028	7.45514	3.78839	4.61894	3.94098	9.03077	4.03992	2.64085	4.61635	5.44591	5.46494	0.121153	10.7305	3.34556	3.21261	4.80572	2.23469	3.51164	5.27706	1.6799	1.97067	7.75043	1.48806	6.6587	4.49581	4.13996	4.75798	8.64635	1.43149	2.7765	2.20662	4.32516
CSF55	CSF	SMA	J184	Male	15.6	1	3/4	Severe	2.04382	0.609322	4.54757	6.02869	1.30979	1.77005	2.05491	0.916804	0.286932	1.02336	2.51996	0.927962	3.86034	-0.07978	1.84767	3.25225	1.03453	2.13248	1.16461	0.685172	0.32001	2.12465	3.34556	1.83034	5.23712	1.40713	2.58374	2.10164	0.781436	1.97067	0.180031	1.75547	0.959307	1.45363	5.02021	0.15132	1.31635	1.43149	0.380423	2.20662	2.03232
CSF45	CSF	SMA	J184	Female	13	2	3/4	Mild	2.04382	0.609322	5.61097	6.43353	1.30979	1.77005	2.05491	0.916804	0.286932	1.02336	2.51996	0.927962	4.34273	0.15676	1.66196	4.70455	1.03453	2.13248	1.16461	0.685172	0.76626	2.12465	3.34556	1.83034	2.86747	1.40713	2.58374	2.10164	0.781436	1.97067	1.85065	1.8255	0.959307	1.45363	5.53639	0.15132	1.31635	1.43149	0.380423	2.20662	2.03558
CSF80	CSF	SMA	J184	Female	14.2	2	3/4	Mild	2.18513	0.52917	4.40496	4.42829	0.99987	0.98456	3.63551	1.97977	-0.67549	2.49969	1.25973	-0.25813	3.22436	0.1233	1.28469	4.86444	0.59882	-0.4679	0.95088	1.5824	1.89784	1.27	3.52127	-0.14798	1.36285	3.15045	2.86466	0.47798	0.18693	2.46798	1.47606	2.71802	0.39527	0.70994	4.91699	1.06111	1.08807	1.59053	2.15449	2.51931	1.3851
CSF44	CSF	SMA	Baseline	Female	13	2	3/4	Mild	2.0667	0.27628	5.82137	5.79417	0.732865	1.16767	2.25819	1.56626	-0.351747	1.38767	1.30965	0.0278172	4.39486	0.345695	1.85343	5.69548	0.223773	0.229224	0.566893	0.739379	1.85781	1.31057	2.8866	0.28071	1.72578	1.48864	1.81879	1.33471	-0.0179541	2.17734	0.882305	3.76224	0.291086	0.681917	5.42198	0.057905	1.19575	0.795671	0.851521	1.71717	1.99054
CSF52	CSF	SMA	J184	Female	13.5	2	3/4	Mild	2.04382	0.609322	5.93521	6.93919	1.30979	1.77005	2.05491	0.916804	0.286932	1.02336	2.51996	0.927962	4.84587	0.61283	1.81244	5.1932	1.03453	2.13248	1.16461	0.685172	1.05402	2.12465	3.34556	1.83034	2.86747	1.40713	2.58374	2.10164	0.781436	1.97067	0.180031	2.87575	0.959307	1.45363	5.86596	0.15132	1.31635	1.43149	0.42949	2.20662	2.03232
CSF53	CSF	SMA	Baseline	Male	20.2	2	NA	Mild	2.04382	0.609322	6.91713	7.90208	1.30979	1.77005	2.05491	0.9172	0.286932	1.49319	2.51996	0.927962	5.5558	1.65216	2.09301	5.9691	1.03453	2.13248	1.33919	0.685172	1.68759	2.12465	3.34556	1.83034	2.86747	1.40713	2.58374	2.31625	0.781436	1.97067	0.94378	3.6933	0.97154	1.45363	6.78939	0.15132	1.45306	1.43149	0.42244	2.20662	2.1756
CSF50	CSF	SMA	J184	Male	12.1	2	3/4	Mild	1.96352	-0.30422	5.12624	4.69922	0.14834	0.465031	3.63551	2.06328	-0.59786	1.91652	0.367547	-0.53271	4.05833	-0.69254	1.06133	4.62452	-0.139084	-1.17381	-0.03307	1.08193	1.69354	0.702201	3.21403	-0.976699	1.36285	2.19189	1.80206	-0.36059	-0.06767	2.46798	1.05878	3.91318	-0.0664972	-0.490621	5.0431	0.59028	1.05665	1.00609	1.85971	1.72402	1.23562
CSF2	CSF	CONTROL	Control	Male	0.7	Control	Control	Control	2.04382	0.609322	5.09245	7.89012	1.30979	1.77005	2.05491	0.916804	0.286932	1.42069	2.51996	0.927962	6.78399	2.27555	1.66196	5.55187	1.03453	2.13248	1.16461	0.685172	1.85787	2.12465	3.34556	1.83034	2.86747	1.40713	2.58374	3.39777	0.781436	1.97067	0.180031	4.63007	0.959307	1.45363	7.35723	0.15132	1.31635	1.46241	0.380423	2.20662	2.03232
CSF5	CSF	CONTROL	Control	Female	10.3	Control	Control	Control	1.79826	1.44108	5.83688	5.42795	1.01337	1.14321	2.35518	1.55408	-0.245121	2.22899	1.22629	0.323267	4.62948	0.662375	5.74337	3.45772	0.319805	0.229224	1.20783	0.739379	1.12593	1.90061	3.57188	0.387165	1.72578	1.55089	2.18644	2.45581	0.04769	2.13706	2.32015	2.75825	0.57339	2.99776	5.32897	0.61894	5.82759	1.18112	0.647274	1.8866	2.41573
CSF6	CSF	CONTROL	Control	Male	3.3	Control	Control	Control	1.79626	0.31472	5.78882	7.00063	1.05913	1.62184	0.97972	1.03739	0.244018	0.69077	2.08502	0.900414	5.48185	0.0689	1.83396	5.29243	0.53097	1.72928	0.94775	0.472993	1.30892	1.59751	2.50829	1.67204	2.0887	0.785382	1.61768	2.88072	0.72877	1.71293	-0.378922	2.49373	0.460677	1.20512	6.16097	-0.24953	1.17933	1.02188	0.061398	1.78662	2.14321
CSF7	CSF	CONTROL	Control	Male	11.7	Control	Control	Control	1.96352	0.17481	5.07217	4.48122	0.77723	0.87675	3.63551	2.25363	-0.59059	2.58292	0.367547	-0.87209	3.0282	0.13219	1.89524	5.37926	0.44704	-0.80726	0.94785	1.00576	2.13251	0.76699	3.25474	-0.62588	1.36285	2.53407	2.34358	-0.02802	0.26294	2.71973	0.8508	3.70545	0.41357	-0.39522	5.10451	0.67276	1.43742	1.42381	2.83303	1.95887	1.5284
CSF8	CSF	CONTROL	Control	Male	1.8	Control	Control	Control	2.04382	0.609322	4.07031	6.73928	1.30979	1.77005	2.05491	0.916804	0.286932	1.02336	2.51996	0.927962	5.2062	-0.178254	1.66196	3.23529	1.03453	2.13248	1.16461	0.685172	0.97778	2.12465	3.34556	1.83034	2.86747	1.40713	2.58374	2.10164	0.781436	1.97067	0.180031	1.48806	0.959307	1.45363	5.09616	0.15132	1.31635	1.43149	0.380423	2.20662	2.03232
CSF9	CSF	CONTROL	Control	Female	12.5	Control	Control	Control	1.633	0.116242	5.71839	6.66617	0.799285	1.62184	0.78094	0.96953	0.244018	0.5624	2.08502	0.900414	4.69631	0.24658	1.49248	4.91043	0.438683	1.72928	0.866058	0.472993	1.01862	1.46869	2.50829	1.28287	3.00901	0.785382	1.61768	2.04672	0.364512	1.71293	-0.378922	1.30983	0.460677	1.20512	6.20388	-0.43435	1.10893	0.767042	0.061398	1.52512	1.64809
CSF10	CSF	CONTROL	Control	Male	2.3	Control	Control	Control	1.633	0.116242	5.60201	7.29789	0.799285	1.62184	0.78094	0.904657	0.244018	0.52374	2.08502	0.900414	6.34084	0.50188	1.49248	5.79953	0.438683	1.72928	0.866058	0.472993	1.20087	1.46869	2.50829	1.23251	2.0887	0.785382	1.61768	1.87772	0.364512	1.71293	-0.378922	3.43904	0.460677	1.20512	6.08573	-0.34014	1.10893	0.767042	0.061398	1.46858	1.71649
CSF11	CSF	CONTROL	Control	Female	13	Control	Control	Control	2.24185	0.11159	5.43706	4.86188	1.00325	1.04417	3.63551	2.2672	-0.17104	2.45747	1.00031	0.52256	3.76751	0.37695	1.67513	6.37745	0.22848	-0.73188	0.5979	1.00576	2.43234	1.0132	3.21403	-0.7864	1.36285	2.45362	2.62894	0.6302	-0.32654	2.6972	0.254828	4.6457	-0.0664972	0.50558	5.16366	1.06743	1.4853	1.26581	1.80759	2.24011	1.53954
CSF13	CSF	CONTROL	Control	Male	15	Control	Control	Control	2.04382	0.609322	6.04036	7.61639	1.30979	1.77005	2.05491	0.916804	0.286932	1.04637	2.51996	0.927962	5.38229	0.32972	1.82093	6.44277	1.03453	2.13248	1.16461	0.685172	1.47862	2.12465	3.34556	1.83034	2.86747	1.40713	2.58374	2.10164	0.781436	1.97067	0.180031	3.12662	0.959307	1.45363	6.41286	0.15132	1.31635	1.43149	0.380423	2.20662	2.03232
CSF14	CSF	CONTROL	Control	Female	16.8	Control	Control	Control	2.04382	0.609322	4.97991	6.34687	1.30979	1.77005	2.05491	0.916804	0.286932	1.02336	2.51996	0.927962	3.62326	-0.178254	1.83396	3.71846	1.03453	2.13248	1.16461	0.685172	1.17235	2.12465	3.34556	1.83034	2.86747	1.40713	2.58374	2.10164	0.781436	1.97067	0.180031	1.92224	0.959307	1.45363	5.40545	0.15132	1.31635	1.43149	0.380423	2.20662	2.03232
CSF15	CSF	CONTROL	Control	Male	2.7	Control	Control	Control	1.633	0.116242	5.06963	6.71903	0.799285	1.62184	0.94708	0.904657	0.244018	0.77464	2.08502	0.900414	5.50697	-0.0772521	1.49248	5.67936	0.438683	1.72928	0.866058	0.472993	1.20764	1.46869	2.50829	1.23251	2.0887	0.785382	1.61768	2.04842	0.364512	1.71293	-0.31848	1.4261	0.460677	1.20512	5.28713	-0.09667	1.11265	1.00015	0.061398	1.5568	1.96196
CSF4	CSF	CONTROL	Control	Male	20.2	Control	Control	Control	1.96352	-0.376396	4.93966	5.31051	0.259	0.52846	3.63551	1.94279	-0.947511	1.68914	0.367547	-0.62037	4.29203	-0.35864	1.66458	5.90839	-0.139084	-1.27084	-0.0430443	1.00576	1.67166	0.702201	3.21403	-0.976699	2.96447	2.19189	1.80206	-0.400411	-0.23259	2.46798	0.254828	4.71527	-0.05531	-0.19212	5.37535	-0.0507091	1.05665	0.7648	1.90617	1.63134	0.597371
CSF17	CSF	CONTROL	Control	Male	3.2	Control	Control	Control	2.04382	0.609322	5.07715	6.28301	1.30979	1.77005	2.05491	1.03738	0.286932	1.02336	2.51996	0.927962	3.70536	-0.14746	1.73506	3.2806	1.03453	2.13248	1.16461	0.685172	0.91876	2.12465	3.34556	1.83034	4.64834	1.40713	2.58374	2.57301	0.781436	1.97067	0.58992	2.32194	0.96618	1.45363	5.89083	0.15132	1.31635	1.43149	0.380423	2.20662	2.03232
CSF18	CSF	CONTROL	Control	Female	0.6	Control	Control	Control	1.633	0.116242	5.80791	7.40282	0.799285	1.62184	0.78094	1.23791	0.244018	1.91464	2.08502	0.900414	6.18312	1.13843	2.64965	6.38413	0.438683	1.72928	0.866058	0.472993	1.65641	1.47133	2.50829	1.23251	2.0887	0.785382	1.92013	3.0415	0.364512	1.71293	0.4846	2.96754	0.48814	1.20512	7.31365	-0.27307	1.10893	0.86626	0.061398	1.46858	2.19001
CSF19	CSF	CONTROL	Control	Female	9	Control	Control	Control	1.633	0.116242	7.1259	8.59374	0.799285	1.62184	1.18748	0.904657	0.244018	1.55882	2.08502	0.900414	7.80118	0.96012	2.71301	6.31525	0.438683	1.72928	0.866058	0.472993	1.90822	1.46869	2.50829	1.23251	2.0887	0.785382	1.61768	2.71176	0.364512	1.71293	-0.36689	4.54183	0.5062	1.20512	6.77803	-0.15569	1.98828	0.767042	0.061398	1.46858	3.72149
CSF20	CSF	CONTROL	Control	Male	7.8	Control	Control	Control	1.96352	0.00675	4.11564	5.53745	0.48502	0.67658	3.63551	2.09699	-0.70231	2.20852	0.367547	-1.21334	4.60702	0.03537	2.0489	5.47038	-0.139084	-1.23887	0.63994	1.00576	1.83257	0.702201	3.21403	-0.83901	1.36285	2.59711	1.85973	0.10874	-0.15954	2.46798	1.43601	3.60972	-0.0664972	-0.22245	5.27293	0.27515	1.35645	0.92654	1.20026	1.75329	1.49318
CSF21	CSF	CONTROL	Control	Male	7.6	Control	Control	Control	2.04382	0.609322	5.07761	6.99363	1.30979	1.77005	2.05491	0.916804	0.286932	1.02336	2.51996	0.927962	5.08256	0.2882	1.66196	5.05788	1.03453	2.13248	1.16461	0.685172	1.22451	2.12465	3.34556	1.83034	2.86747	1.40713	2.58374	2.10164	0.781436	1.97067	0.180031	2.14794	0.959307	1.45363	5.79575	0.15132	1.31635	1.43149	0.380423	2.20662	2.03232
CSF23	CSF	CONTROL	Control	Male	3.1	Control	Control	Control	2.04382	0.609322	8.54455	5.56628	1.30979	1.99672	2.05491	3.75601	0.286932	5.07847	2.51996	5.49764	7.29223	3.81061	6.72744	5.5123	4.98391	2.13248	1.16461	0.685172	0.121153	2.69654	4.58939	1.83034	3.31085	2.19666	2.58374	5.44788	0.781436	1.97067	3.46747	1.48806	0.959307	2.90502	4.53921	0.15132	4.49976	1.43149	2.0211	2.20662	4.08918
CSF24	CSF	CONTROL	Control	Male	2.1	Control	Control	Control	2.04382	0.609322	5.57807	7.99142	1.30979	1.77005	2.05491	1.0911	0.286932	1.11712	2.51996	0.927962	6.82336	1.43475	1.66196	6.68072	1.03453	2.13248	1.16461	0.685172	1.7826	2.12465	3.34556	1.83034	3.37037	1.40713	2.58374	2.6507	0.781436	1.97067	0.31167	3.15011	0.959307	1.45363	6.73621	0.15132	1.31635	1.43149	0.380423	2.20662	2.03736
CSF26	CSF	CONTROL	Control	Male	8.8	Control	Control	Control	2.04382	0.609322	6.45829	7.80824	1.30979	1.77005	2.05491	0.916804	0.286932	1.02336	2.51996	0.927962	6.69681	1.53671	2.41211	5.88342	1.03453	2.13248	1.16461	0.685172	1.82452	2.12465	3.34556	1.83034	2.86747	1.40713	2.58374	2.10164	0.781436	1.97067	0.180031	3.12759	0.959307	1.45363	6.08573	0.19052	1.99807	1.43149	0.380423	2.20662	2.16501
CSF27	CSF	CONTROL	Control	Female	3.8	Control	Control	Control	2.04382	0.609322	4.67086	6.7568	1.30979	1.77005	2.05491	0.916804	0.286932	1.02336	2.51996	0.927962	5.93639	0.3238	1.66196	4.86153	1.03453	2.13248	1.16461	0.685172	1.27782	2.12465	3.34556	1.83034	2.86747	1.40713	2.58374	2.10164	0.781436	1.97067	0.23976	2.87999	0.959307	1.45363	5.53416	0.15132	1.31635	1.43149	0.380423	2.20662	2.03232
CSF28	CSF	CONTROL	Control	Male	0.4	Control	Control	Control	1.96352	-0.07392	3.01657	3.91256	0.0585212	0.465031	3.63551	1.76497	-0.76178	1.68914	0.367547	-1.21334	3.20064	-0.53815	1.19074	4.43818	-0.139084	-1.27084	-0.0430443	1.00576	1.54496	0.702201	3.21403	-0.976699	2.10135	2.19189	1.80206	-0.16821	-0.453095	2.46798	0.3438	2.94999	0.03678	-0.490621	5.46201	0.19645	1.05665	0.7648	1.20026	1.60042	0.8736
CSF29	CSF	CONTROL	Control	Male	4.8	Control	Control	Control	2.25384	0.609322	6.9138	8.88755	1.30979	1.77005	2.05491	0.916804	0.286932	3.33094	2.51996	0.927962	7.71376	2.62572	2.70382	8.52051	1.03453	2.13248	1.16461	0.685172	2.44044	2.8425	3.80878	1.83034	2.86747	1.40713	2.58374	3.2412	0.781436	1.97067	2.20267	5.4403	0.959307	1.45363	7.18247	0.4345	2.18895	1.43149	1.2089	2.20662	2.47815
CSF87	CSF	CONTROL	Control	Female	0.7	Control	Control	Control	1.633	0.116242	5.60378	7.24174	0.94773	1.62184	0.78094	1.01419	0.244018	1.67803	2.08502	0.900414	5.79459	0.6233	1.49248	5.79413	0.438683	1.72928	0.866058	0.472993	1.63152	1.46869	2.54892	1.23251	2.0887	0.785382	1.61768	2.65656	0.364512	1.71293	-0.378922	2.61744	0.460677	1.20512	7.01545	-0.23024	1.10893	1.04143	0.061398	1.46858	1.64721
CSF88	CSF	CONTROL	Control	Female	1	Control	Control	Control	1.96352	-0.19652	3.58385	4.77927	0.62095	0.66683	3.63551	2.33152	-0.947511	2.25843	0.367547	-0.09587	3.92747	-0.11074	1.60724	4.37879	0.00829	-1.22221	0.49481	1.30352	1.9697	0.702201	3.21403	-0.70614	1.36285	2.48842	1.95436	0.22508	-0.26325	2.46798	0.51095	3.2119	-0.0664972	-0.20177	5.21621	0.74162	1.60446	1.37262	1.71064	1.90474	1.14667
CSF89	CSF	CONTROL	Control	Male	3.2	Control	Control	Control	1.633	0.116242	4.48992	6.30857	0.799285	1.62184	0.78094	0.904657	0.244018	0.66807	2.08502	0.900414	5.2929	0.10643	1.76695	5.16067	0.438683	1.72928	0.866058	0.472993	0.8036	1.46869	2.50829	1.23251	2.16494	0.785382	1.61768	2.05212	0.364512	1.71293	-0.378922	0.740624	0.52469	1.20512	5.47846	-0.30049	1.10893	0.767042	0.061398	1.46858	1.64721
CSF90	CSF	CONTROL	Control	Female	9.3	Control	Control	Control	1.633	0.116242	4.86059	6.20098	0.799285	1.62184	0.78094	0.904657	0.244018	0.59197	2.08502	0.900414	4.46938	-0.02978	1.49248	4.30933	0.52427	1.72928	0.95499	0.472993	0.96336	1.46869	2.50829	1.25067	2.0887	0.785382	1.61768	1.94129	0.364512	1.71293	-0.378922	1.88175	0.460677	1.20512	5.1362	-0.34637	1.22077	0.767042	0.12712	1.73404	1.64721
CSF91	CSF	CONTROL	Control	Male	2.8	Control	Control	Control	2.04382	0.609322	7.49029	9.07173	1.30979	1.77005	2.05491	1.01337	0.286932	2.20391	2.51996	0.927962	7.97248	2.73477	2.7355	7.48734	1.03453	2.13248	1.16461	0.685172	1.76796	2.12465	3.34556	1.83034	2.86747	1.40713	2.58374	3.94689	0.781436	1.97067	0.180031	6.36481	0.959307	1.45363	7.11727	0.15132	2.0476	1.43149	1.45513	2.20662	2.63944
CSF92	CSF	CONTROL	Control	Male	2.8	Control	Control	Control	2.56034	0.176	5.84885	6.59448	0.92468	1.62184	0.78094	0.904657	0.99451	2.46209	2.08502	0.900414	5.69111	2.15761	5.32102	4.99053	0.438683	2.12413	2.3671	1.03258	1.19997	5.11284	2.50829	1.4759	2.0887	0.785382	1.61768	2.5844	0.364512	1.71293	2.16262	1.70402	0.89562	5.87738	5.67392	1.37564	6.63805	1.01669	0.061398	2.31849	1.64721
CSF93	CSF	CONTROL	Control	Female	0	Control	Control	Control	2.21996	-0.0359891	4.86895	6.60374	0.993785	1.46722	2.20823	1.66267	0.0112939	3.81054	1.45649	0.336462	5.80237	1.38217	2.24756	5.79824	0.366152	0.496602	0.617464	0.834491	1.98755	1.51466	2.94543	0.421075	1.72578	1.57506	1.928	1.8633	0.248136	2.27954	2.33621	4.75441	0.529323	0.440132	6.51583	0.32275	1.81803	1.14713	1.74903	1.84536	2.06479
CSF94	CSF	CONTROL	Control	Female	0.1	Control	Control	Control	2.52	0.650985	5.24394	6.68602	1.11427	1.51296	2.22055	1.59885	-0.229841	2.89626	1.44282	0.511117	5.31283	0.33055	2.65905	4.52174	0.61684	0.617367	0.837395	0.819091	2.17462	1.896	3.55546	0.544725	2.64804	2.02754	2.46414	2.44778	0.304601	2.28107	1.51544	5.06529	0.73344	1.02598	6.47025	0.85702	2.37249	1.9417	1.71494	1.9855	2.52262
CSF95	CSF	CONTROL	Control	Female	1.4	Control	Control	Control	1.96352	-0.15497	3.79853	5.17906	0.43269	0.465031	3.63551	1.88812	-0.74853	2.27191	0.367547	-1.21334	4.16525	-0.31422	1.15562	4.81115	-0.03196	-1.27084	-0.0430443	1.00576	2.48177	0.702201	3.21403	-0.976699	1.36285	2.19189	1.93344	0.69439	-0.0849	2.46798	0.254828	4.65275	0.14919	-0.490621	5.36085	0.4952	1.33192	1.04555	1.20861	1.78103	1.35043
CSF97	CSF	CONTROL	Control	Male	7.8	Control	Control	Control	2.26575	0.609322	6.29343	8.63802	1.30979	1.77005	2.05491	0.95704	0.286932	1.69802	2.51996	0.927962	6.62492	1.06498	5.15569	6.68895	1.03453	2.13248	1.16461	0.685172	1.97185	2.12465	3.34556	1.83034	4.11149	1.40713	2.58374	2.11007	0.781436	1.97067	0.180031	3.5242	0.959307	1.45363	6.82645	0.23688	2.63744	1.43149	0.44685	2.20662	2.21965
CSF98	CSF	CONTROL	Control	Male	1.4	Control	Control	Control	2.04382	0.609322	4.55477	6.65064	1.30979	1.77005	2.05491	0.916804	0.286932	1.02336	2.51996	0.927962	6.05006	0.31614	1.66196	4.13999	1.03453	2.13248	1.16461	0.685172	1.28786	2.12465	3.34556	1.83034	2.86747	1.40713	2.58374	2.10164	0.781436	1.97067	0.180031	1.91927	0.959307	1.45363	6.09636	0.15132	1.31635	1.43149	0.380423	2.20662	2.03232
CSF99	CSF	CONTROL	Control	Female	1.6	Control	Control	Control	1.96352	-0.25373	4.70017	5.64158	0.0585212	0.465031	3.63551	1.76497	-0.947511	3.54814	0.367547	-0.5949	4.9962	-0.16239	2.29831	5.3306	-0.139084	-1.27084	-0.0430443	1.00576	2.15325	0.702201	3.21403	-0.976699	1.36285	2.19189	1.80206	1.20183	-0.453095	2.46798	1.17993	2.0802	-0.0664972	-0.490621	5.79997	0.53927	1.88475	0.7648	1.20026	1.60042	1.28964
CSF101	CSF	CONTROL	Control	Female	3.5	Control	Control	Control	2.04382	0.609322	5.21799	6.70184	1.30979	1.77005	2.05491	0.916804	0.286932	1.05969	2.51996	0.927962	5.74228	0.08344	1.66196	5.54793	1.03453	2.13248	1.16461	0.685172	1.04295	2.12465	3.34556	1.83034	2.86747	1.40713	2.58374	2.10164	0.781436	1.97067	0.180031	2.24774	0.959307	1.45363	5.73919	0.15132	1.31635	1.43149	0.380423	2.20662	2.03232
CSF103	CSF	CONTROL	Control	Female	0.7	Control	Control	Control	2.04382	0.609322	4.19097	6.50946	1.30979	1.77005	2.05491	0.916804	0.286932	2.47205	2.51996	0.927962	4.00222	0.61403	2.43536	3.11305	1.03453	2.13248	1.16461	0.685172	1.27706	2.12465	3.34556	1.83034	2.86747	1.40713	2.58374	2.45834	0.781436	1.97067	0.180031	1.48806	0.959307	1.45363	6.57579	0.27718	2.10252	1.43149	0.380423	2.20662	2.03232
CSF104	CSF	CONTROL	Control	Male	4.1	Control	Control	Control	2.04382	0.609322	4.78901	6.68226	1.30979	1.77005	2.05491	1.06663	0.286932	1.25997	2.51996	0.927962	5.36222	0.65771	1.66196	5.42148	1.03453	2.13248	1.16461	0.685172	0.86277	2.12465	3.34556	1.83034	5.42328	1.40713	2.58374	2.64375	0.781436	1.97067	0.59093	2.34828	0.97165	1.45363	5.73578	0.15132	1.31635	1.43149	0.380423	2.20662	2.03232
CSF105	CSF	CONTROL	Control	Male	4.3	Control	Control	Control	2.04382	0.609322	6.02251	7.64216	1.30979	1.77005	2.05491	0.916804	0.286932	1.02336	2.51996	0.927962	6.53735	0.68082	1.87234	6.98308	1.03453	2.13248	1.16461	0.685172	1.43792	2.12465	3.34556	1.83034	2.86747	1.40713	2.58374	2.25488	0.781436	1.97067	0.180031	3.20783	0.959307	1.45363	6.43232	0.15132	1.31635	1.43149	0.380423	2.20662	2.03232
CSF106	CSF	CONTROL	Control	Female	4.4	Control	Control	Control	1.75447	0.42563	5.08418	6.59883	0.799285	1.62184	0.78094	0.904657	0.244018	1.05465	2.08502	0.900414	4.95136	0.58233	1.49248	4.79115	0.77597	1.72928	0.866058	0.472993	1.12942	1.68635	2.50829	1.3436	4.3991	1.08691	1.98257	3.83887	0.57997	1.71293	-0.378922	1.96367	0.78487	1.20512	5.62743	0.48408	1.10893	1.26272	0.061398	1.69273	1.65738
CSF107	CSF	CONTROL	Control	Male	11.7	Control	Control	Control	2.04382	0.609322	5.5494	6.84644	1.30979	1.77005	2.05491	0.916804	0.286932	1.21511	2.51996	0.927962	5.43733	0.84287	2.39892	5.92721	1.03453	2.13248	1.16461	0.685172	0.96923	2.12465	3.34556	1.83034	2.86747	1.40713	2.58374	2.10164	0.781436	1.97067	0.81538	2.73875	0.959307	1.45363	5.93951	0.15132	2.09978	1.43149	0.380423	2.20662	2.27228
CSF108	CSF	CONTROL	Control	Female	8.1	Control	Control	Control	2.04382	0.609322	6.55619	7.77719	1.30979	1.77005	2.05491	0.916804	0.286932	1.02336	2.51996	0.927962	6.36825	0.62342	1.67992	6.23712	1.03453	2.13248	1.48732	0.685172	1.80167	2.12465	3.34556	1.83034	4.91303	1.40713	2.58374	2.40841	0.781436	1.97067	0.180031	3.00833	1.17763	1.45363	6.41211	0.15132	1.31635	1.43149	0.380423	2.20662	2.03232
CSF109	CSF	CONTROL	Control	Male	9.2	Control	Control	Control	2.04382	0.609322	4.41657	6.01034	1.30979	1.77005	2.05491	0.916804	0.286932	1.02336	2.51996	0.927962	3.81103	0.26964	1.66196	3.4738	1.03453	2.13248	1.16461	0.685172	1.06947	2.12465	3.34556	1.83034	4.83452	1.40713	2.58374	2.40885	0.781436	1.97067	0.180031	1.48806	0.959307	1.45363	5.42684	0.15132	1.31635	1.43149	0.380423	2.20662	2.03232
CSF110	CSF	CONTROL	Control	Male	9.5	Control	Control	Control	1.633	0.116242	6.46502	7.21513	0.799285	1.62184	0.78094	0.904657	0.244018	0.69969	2.08502	0.900414	6.335	0.9783	1.55947	6.88683	0.438683	1.72928	0.866058	0.472993	1.43826	1.46869	2.58786	1.23251	2.0887	0.785382	1.61768	2.2484	0.364512	1.71293	0.38511	2.80085	0.460677	1.20512	6.21756	-0.29375	1.10893	0.767042	0.32868	1.5573	1.68029
P4	PLASMA	CONTROL	Control	Male	0.3	Control	Control	Control	2.32234	0.442785	7.74094	4.58361	2.36273	1.46129	2.36228	3.1875	-0.034245	4.66273	1.15279	2.80482	5.5979	2.52992	5.14304	7.9264	5.01153	0.0725015	1.09362	0.783744	0.66841	3.34979	4.61254	0.0280481	5.21875	2.51232	3.56907	4.53109	-0.134994	2.04901	4.41277	1.64592	0.8688	1.35397	5.0167	0.16577	3.21439	0.708241	2.34647	1.54726	3.81642
P9	PLASMA	SMA	Baseline	Male	0.4	1	2	Severe	3.17481	1.02385	8.67197	5.61843	4.26286	2.29134	0.97163	3.34777	0.90561	4.78087	2.23696	5.40118	7.45465	2.49296	7.06245	8.70882	5.7409	1.41584	2.76147	2.78645	0.69382	6.1945	4.58086	1.13619	3.13066	2.13276	3.59029	6.72141	0.183106	2.21585	6.21095	1.23005	2.05217	1.60298	5.6671	1.07452	6.29984	0.651683	4.0318	1.4941	4.91314
P31	PLASMA	SMA	J184	Male	1	1	2	Severe	2.90246	0.62583	8.80504	5.56449	4.44715	1.88383	0.749618	2.82324	0.85988	4.50771	1.88372	5.24398	7.16859	3.4124	6.85874	7.43636	6.27163	1.41584	2.79116	3.23503	0.79512	6.03876	4.06643	1.03279	2.34218	2.57179	2.57921	6.23733	2.92466	1.63004	6.28975	1.14826	2.60096	1.57852	5.38643	1.89882	6.39312	0.651683	2.5998	1.4941	4.24766
P10	PLASMA	SMA	Baseline	Male	0.3	1	2	Severe	2.02206	0.345757	8.18359	5.49313	2.88253	1.81319	1.92974	2.65402	0.12561	4.69076	2.66391	5.218	6.29576	3.46309	6.30912	8.29068	5.46078	2.10558	0.880671	0.502194	0.29471	3.93248	4.62535	1.70006	2.50051	1.97194	2.70475	5.83043	0.625989	2.16124	4.21373	1.14991	0.978303	1.78044	5.21069	-0.0519948	2.69781	1.68897	1.938	2.20762	4.26693
P11	PLASMA	SMA	Baseline	Male	0.4	1	2	Severe	3.35287	1.05234	7.93834	4.1349	3.67237	3.17564	2.68695	3.17163	0.622855	4.44975	1.59685	4.4452	6.33622	2.40132	5.91469	7.09311	5.53117	0.552495	1.29523	1.00891	0.93919	4.19922	4.57464	0.241612	4.13369	2.7556	3.13395	4.75396	0.269943	2.53843	5.2526	2.14993	1.38754	1.19182	4.71583	1.46991	4.14689	1.01645	2.1723	1.9521	4.07968
P12	PLASMA	SMA	Baseline	Male	0.7	1	2	Severe	2.70363	0.18416	8.42104	6.09926	3.7733	1.92298	0.9123	2.94951	0.24175	4.41277	1.88372	5.83377	7.10756	2.02012	6.3847	7.80706	5.54583	1.41584	1.29663	1.25827	0.4585	5.01577	3.58465	1.03279	3.2906	2.26394	2.82807	6.29398	0.183106	1.63004	5.82203	2.11823	1.38788	1.46053	5.08015	0.49155	4.73657	0.651683	3.10796	1.4941	4.26435
P13	PLASMA	SMA	Baseline	Male	1	1	3/4	Severe	2.37035	0.345757	8.37516	5.67737	4.32284	1.96559	1.92974	3.13564	0.33591	4.9812	2.66391	6.0585	6.87913	3.71481	6.84764	7.42329	5.02186	2.10558	1.41977	0.91043	1.00044	5.4853	4.12226	1.70006	2.77022	2.79142	3.48806	6.16049	0.625989	2.16124	5.96148	1.14991	1.40838	1.6212	5.07795	1.09497	4.71309	1.68897	3.39591	2.20762	4.56961
P32	PLASMA	SMA	J184	Male	1.5	1	3/4	Severe	3.44384	0.345757	8.31274	5.64757	4.60917	2.32686	1.92974	2.78477	0.47312	4.9839	2.66391	6.08718	6.92048	3.82081	6.44336	7.61359	5.85748	2.10558	1.40335	0.75999	1.14974	6.23512	4.20644	1.70006	2.80302	2.88354	3.25479	6.04479	0.625989	2.16124	6.22143	1.14991	1.3289	1.45494	5.08663	1.32205	4.62896	1.68897	2.9928	2.20762	4.86317
P14	PLASMA	SMA	Baseline	Female	0.2	1	2	Severe	3.59597	0.9681	9.05018	5.9658	4.16544	3.5452	0.749618	3.04078	1.11013	4.83603	3.05617	4.9952	6.20612	4.03416	6.32326	9.51255	6.02512	1.90917	1.77766	1.02952	0.70582	5.66767	4.85886	1.37024	4.18212	3.1348	3.97641	6.54096	0.183106	2.63101	5.7342	1.14826	1.12344	2.10538	5.69227	1.34842	4.17779	1.07306	2.51985	1.87861	4.42187
P15	PLASMA	SMA	Baseline	Male	2.7	1	3/4	Severe	1.96352	0.12235	6.16612	2.81228	1.4534	1.29319	3.63551	3.19696	-0.947511	4.41671	0.367547	2.49734	3.9899	1.9255	3.8162	5.12146	4.33228	-1.27084	0.52058	1.00576	0.244563	2.19915	3.27609	-0.976699	3.44922	2.27378	2.48265	3.12406	-0.453095	2.46798	3.40373	2.0802	-0.0664972	-0.490621	3.31086	-0.0507091	2.20558	0.7648	1.86787	1.60042	2.746
P33	PLASMA	SMA	J184	Male	3.2	1	3/4	Severe	3.86883	1.17743	8.73834	5.3473	5.29142	2.35171	1.16875	2.9784	1.69909	4.90371	3.26174	5.14469	6.41732	4.48955	7.13198	7.36936	5.90057	1.56831	2.8001	2.47703	0.7828	7.17668	4.19897	1.41344	2.52967	2.37821	3.76554	5.87195	0.183106	2.40974	6.99245	1.14826	2.13381	1.18945	4.7709	2.17216	6.75874	0.69969	2.77936	1.9805	4.83621
P16	PLASMA	SMA	Baseline	Female	1.2	1	2	Severe	1.96352	0.27626	6.44248	3.30922	2.35079	0.84575	3.63551	3.43262	-0.72807	4.87826	0.6232	2.61031	4.34304	1.72912	4.13641	4.98413	3.51918	-1.27084	1.24614	1.00576	1.82665	2.63557	4.16048	-0.976699	4.69976	2.9841	2.24191	3.1922	-0.453095	2.46798	4.83073	2.10857	-0.0664972	-0.2601	3.59678	0.79943	2.86427	0.7648	1.53172	1.60042	3.66181
P36	PLASMA	SMA	J184	Female	1.9	1	2	Severe	2.47111	1.00082	8.80118	5.62553	4.96452	2.82988	0.749618	2.83973	0.2983	4.47527	1.88372	4.62576	5.82865	4.02944	7.12365	7.13304	5.13569	1.41584	2.89663	2.87149	0.28051	6.48244	3.5218	1.03279	2.94859	2.56821	2.72816	5.72877	0.183106	1.63004	6.48224	1.14826	1.92355	1.80975	4.862	1.83775	6.5925	0.651683	2.83963	1.4941	4.35326
P17	PLASMA	SMA	Baseline	Male	2.3	1	3/4	Severe	1.96352	-0.376396	5.77177	3.32199	1.81054	0.84951	3.63551	2.92508	-0.9009	3.94898	0.367547	2.25531	4.50745	1.08864	2.2846	5.01706	3.76682	-1.27084	0.18599	1.00576	0.5729	1.04852	3.38101	-0.976699	2.56089	2.19189	2.29388	2.56887	-0.453095	2.46798	3.02595	2.0802	-0.0664972	-0.490621	3.16697	0.01969	1.94213	0.7648	1.20026	1.60042	1.88041
P34	PLASMA	SMA	J184	Male	2.8	1	3/4	Severe	1.83932	0.345757	8.18584	5.67936	2.9814	2.04462	1.92974	2.56562	0.12561	3.82735	2.66391	5.14469	5.91466	3.19573	4.82039	6.48338	5.09122	2.10558	0.880671	0.502194	1.36911	4.27865	3.73511	1.70006	2.50051	1.39737	3.08259	5.22843	0.625989	2.16124	4.80749	1.14991	1.10571	1.45494	4.31837	-0.0519948	3.1901	1.68897	2.06131	2.20762	3.71059
P18	PLASMA	SMA	Baseline	Female	1.5	1	3/4	Severe	2.81686	0.345757	8.00809	5.93205	3.94902	2.4116	1.92974	3.26797	0.12561	5.40112	2.66391	5.29267	7.43941	3.61323	5.58564	7.21752	5.07515	2.10558	0.880671	0.95795	0.34752	5.11616	4.46375	1.70006	3.31574	4.20982	3.19629	5.64725	0.625989	2.16124	5.68061	1.14991	0.978303	1.45494	5.24636	2.23615	3.38573	1.68897	4.04584	2.20762	4.3879
P20	PLASMA	SMA	Baseline	Male	1.7	1	3/4	Severe	2.77381	0.50279	6.06661	2.77217	2.41835	1.63371	3.67847	3.27318	-0.15398	4.27806	1.58615	2.81903	5.46309	1.8555	3.96382	5.2651	3.06501	-0.86758	0.72844	1.3145	1.22669	2.72051	4.3054	-0.48656	4.43831	3.29236	3.30457	3.42542	0.06133	3.15095	4.45901	2.29341	0.67789	0.56338	3.2716	1.42418	2.91445	1.02752	1.51435	1.97871	3.43065
P37	PLASMA	SMA	J184	Female	1	1	3/4	Severe	2.51301	0.345757	8.79535	5.88188	3.76926	1.7108	1.92974	3.10649	0.12561	4.82295	2.66391	5.78199	6.47812	3.93951	6.31055	8.54809	5.97679	2.10558	1.28873	0.80299	0.82309	5.3596	5.05481	1.70006	4.18513	2.0184	3.07226	6.22622	0.625989	2.16124	5.53929	1.14991	0.978303	1.5788	5.13279	0.43004	4.51772	1.68897	2.58837	2.20762	4.75065
P23	PLASMA	SMA	Baseline	Male	2.5	1	2	Severe	3.76676	0.49484	8.90969	5.31796	4.17264	1.88383	0.749618	2.87474	0.55168	4.48798	2.96255	5.08543	6.60203	4.49485	6.21525	7.12542	5.00747	1.41584	1.10194	0.64007	0.16803	5.56931	3.50974	1.03279	2.81192	2.43612	3.52282	6.04438	0.183106	1.63004	6.08513	1.14826	1.62881	1.68099	4.67147	1.24059	4.50376	0.651683	2.6354	1.4941	4.39369
P22	PLASMA	SMA	Baseline	Female	3.5	1	3/4	Severe	2.67486	0.345757	8.40562	4.97385	4.09533	3.2796	1.92974	2.87379	0.69475	3.75655	2.74261	5.42466	6.16298	2.10728	5.66818	7.18382	5.2987	2.10558	1.02328	0.70607	0.51951	5.52822	3.82703	1.70006	3.20439	2.78712	2.61717	5.94568	0.625989	2.16124	5.72334	1.14991	1.22803	1.45494	4.7658	1.6269	3.79962	1.68897	2.55111	2.20762	4.35094
P24	PLASMA	SMA	Baseline	Male	0.3	1	2	Severe	4.04525	0.97202	8.45986	4.8669	5.76053	3.7042	1.92974	3.55498	0.12561	5.59487	3.66737	6.3875	7.68228	2.42769	7.13727	7.13304	4.5968	2.10558	2.26621	2.10488	1.22523	6.23688	4.36857	1.70006	5.59205	2.13635	3.68968	5.52677	0.625989	2.16124	6.85772	5.63607	1.96927	2.12523	5.0366	1.54521	6.56939	1.68897	4.12113	2.20762	4.90395
P25	PLASMA	SMA	Baseline	Male	0.3	1	2	Severe	2.67471	0.50203	7.81132	4.46597	3.35509	1.75387	2.19256	3.71982	0.162325	4.57531	1.50867	4.50371	6.40203	2.76621	5.5632	7.90291	4.0134	0.279662	1.08047	1.53481	0.805415	4.26457	4.19356	0.0484157	5.07579	2.28967	2.84153	5.19344	-0.0240468	2.37761	5.29596	1.61423	1.25172	0.580695	5.06199	0.98916	4.61313	0.97362	2.56617	1.68996	3.89986
P26	PLASMA	SMA	Baseline	Female	1.1	1	3/4	Severe	3.80587	0.83625	8.59986	4.88224	5.88038	3.59493	1.92974	3.341	1.38779	4.99786	2.66391	5.49616	6.99394	4.39251	7.26417	7.07004	6.02282	2.10558	3.25301	3.12398	1.02304	7.28925	4.14066	1.70006	5.54611	2.18141	3.41361	5.79877	3.4277	2.16124	7.17428	2.86155	3.47714	2.19082	4.79495	2.46679	7.39687	1.68897	4.27038	2.20762	4.678
P27	PLASMA	SMA	Baseline	Female	4.4	1	3/4	Severe	2.18891	0.174275	9.01169	5.41419	3.14263	1.88383	0.77449	2.65004	0.176317	4.34597	1.88372	4.81697	6.83006	3.62728	5.67832	6.39365	5.09122	1.41584	1.12986	1.03453	0.15733	4.31046	3.38503	1.03279	2.17137	2.38518	2.75702	5.75094	0.183106	1.63004	5.23272	1.14826	0.369852	1.95327	4.31019	0.09926	4.05959	0.651683	1.46806	1.4941	4.17513
P38	PLASMA	SMA	J184	Female	4.9	1	3/4	Severe	4.26993	1.68382	8.88767	5.50197	5.53714	1.77175	1.92974	2.45931	0.69688	5.04328	4.21419	4.94776	5.95783	3.55572	5.97827	5.87619	5.075	2.10558	4.56709	1.52774	0.23736	8.46542	3.26824	1.70006	3.39704	2.31779	4.24486	5.67285	0.625989	2.16124	7.11033	1.14991	2.73575	3.94678	4.29746	3.44446	6.54906	1.68897	2.28559	2.20762	4.39911
P28	PLASMA	SMA	Baseline	Female	0.8	1	2	Severe	2.7413	0.459065	7.56439	4.20955	3.53692	2.34411	2.19256	3.80475	0.274705	4.20902	1.35587	4.08577	6.59314	3.19364	5.77112	6.84384	3.63988	0.0725015	1.52114	1.76768	0.364756	4.59763	3.54072	0.0280481	3.84964	2.84811	2.59795	5.07309	-0.134994	2.04901	5.89314	1.61423	1.23032	0.98522	4.54692	2.09495	5.47392	0.821371	2.85433	1.59243	3.55369
P29	PLASMA	SMA	Baseline	Male	6.4	1	3/4	Severe	2.74209	0.20394	7.95538	5.02745	4.1153	3.11528	0.749618	2.70665	0.80169	4.70776	2.03429	4.29565	6.42366	2.55963	5.84825	5.67821	4.66242	1.41584	1.51822	1.05079	-0.18324	5.74191	3.43705	1.03279	1.98124	1.9312	2.01166	5.71698	0.183106	1.63004	6.03735	1.14826	1.03019	0.715765	4.0803	1.17576	4.50305	0.651683	1.75738	1.4941	4.16423
P30	PLASMA	SMA	Baseline	Female	2.1	1	2	Severe	2.18891	0.174275	9.05698	5.08454	2.99806	1.88383	0.749618	2.8854	0.2609	4.66898	1.88372	5.21976	7.39513	3.63865	5.15963	7.13254	5.41706	1.41584	1.05393	0.561723	0.42404	4.23361	3.33968	1.03279	2.02083	2.59736	2.91964	5.54444	0.183106	1.63004	5.13143	1.51501	0.88632	1.13769	4.6841	-0.13579	3.78674	0.651683	2.18387	1.4941	4.21617
P40	PLASMA	SMA	J184	Female	2.9	1	2	Severe	2.24934	0.174275	7.32264	5.69167	1.81164	1.9219	0.749618	1.90726	0.176317	2.47866	1.88372	2.58815	5.84446	1.96488	3.66331	5.64823	2.86497	1.41584	0.824346	0.561723	0.74934	3.27942	2.9848	1.03279	1.98124	1.55456	2.03235	3.71281	0.183106	1.63004	2.5501	1.9511	0.369852	0.964787	5.29302	-0.445515	2.77706	0.814116	0.4615	1.56988	2.94982
P115	PLASMA	SMA	Baseline	Female	3	1	3/4	Severe	2.43255	0.73371	8.57691	5.235	3.63019	2.90054	1.05598	3.28425	0.46769	4.88235	1.88372	5.6937	6.8055	3.04641	6.00927	7.28452	5.75211	1.41584	1.68429	1.03728	0.69982	5.47166	3.37871	1.03279	3.70242	1.73711	3.28637	6.28802	0.183106	1.63004	6.10439	1.14826	2.08281	1.55212	5.04532	0.82687	4.77897	0.651683	3.85823	1.4941	4.14661
P117	PLASMA	SMA	Baseline	Male	1	1	3/4	Severe	2.53324	0.74872	6.58455	4.01641	2.57333	0.9711	3.63551	3.31409	-0.23198	4.91947	1.80067	3.20352	5.70131	0.38574	4.2684	6.32721	4.91122	-0.76129	0.66617	1.2718	0.8968	3.10849	4.36089	-0.55192	5.09765	2.91879	3.69354	3.18345	-0.02245	3.08917	4.32591	2.70595	0.51821	0.66943	3.94703	0.93881	3.65628	1.31016	1.80808	2.27776	3.70606
P116	PLASMA	SMA	Baseline	Male	0.7	1	2	Severe	3.60647	0.69305	8.64269	5.13182	4.8281	3.61918	0.749618	3.05437	0.61673	4.67281	2.97969	5.56867	6.94055	2.15639	6.69875	7.77739	5.48851	1.41584	2.17947	1.55334	1.08013	5.71601	4.00682	1.03279	3.04203	2.68142	2.9943	5.9016	0.183106	1.63004	6.32505	1.14826	1.18571	1.1567	5.37171	1.45255	5.17559	0.651683	3.82178	1.4941	4.76343
P118	PLASMA	SMA	Baseline	Male	2.2	1	2	Severe	3.41438	0.60151	9.10646	5.59716	4.37054	1.88383	0.749618	3.22866	0.29279	4.69994	3.16797	5.99055	6.56081	4.22167	5.33323	8.19875	5.51959	1.41584	1.29869	1.42365	0.27343	5.93514	3.575	1.03279	2.22607	2.7853	3.22479	6.09011	0.183106	1.63004	5.98348	1.14826	1.76001	1.44144	5.40101	1.51192	5.17218	0.651683	3.01088	1.4941	3.71437
P132	PLASMA	SMA	Baseline	Male	3	1	3/4	Severe	3.84741	0.75728	8.25696	5.36044	4.7462	2.11181	1.92974	2.89823	0.86113	4.47276	3.37109	5.08728	6.23874	3.63865	6.59194	7.0958	5.19745	2.10558	1.6805	0.56938	0.69316	6.02922	3.74183	1.70006	3.16519	2.43233	3.51821	5.93999	0.625989	2.16124	6.37718	1.14991	1.67634	2.15146	4.53823	1.33815	4.17258	1.68897	3.504	2.20762	4.32645
P120	PLASMA	SMA	Baseline	Female	1.6	1	2	Severe	3.45891	1.46944	8.5647	5.87586	5.42652	3.07812	0.749618	3.62125	2.40149	6.67407	2.23919	5.94569	6.28172	4.6252	8.09546	7.59235	4.94108	1.41584	3.09205	3.32347	1.1311	7.05296	3.75842	1.42049	3.03525	1.68891	3.40518	5.82587	1.02624	1.63004	7.05236	1.14826	3.3049	2.53963	5.43849	2.80397	7.29683	1.09695	3.17347	1.4941	4.47488
P121	PLASMA	SMA	Baseline	Female	0.7	1	2	Severe	3.83098	0.59115	9.09721	5.63221	4.11487	2.22085	0.749618	2.84549	1.20922	4.79825	3.06177	5.73677	6.58707	3.70682	6.14366	7.80575	5.7003	1.41584	1.56999	0.7582	0.45511	5.71096	3.80652	1.03279	2.6901	0.791327	3.05463	6.21641	0.183106	1.63004	6.16543	1.14826	0.71944	1.39156	5.41575	0.97615	4.62411	0.651683	2.73776	1.4941	4.43745
P122	PLASMA	SMA	Baseline	Female	0.4	1	2	Severe	2.79077	0.47696	8.67032	6.03873	3.94802	2.45222	1.92974	2.92563	0.31729	4.08283	2.66391	5.29943	6.80779	3.97147	5.84807	8.36108	5.47384	2.10558	0.880671	0.80423	0.76744	5.09728	4.26512	1.70006	2.50051	1.964	3.48628	5.56077	2.0755	2.16124	5.772	1.14991	0.978303	1.45494	5.01942	0.53552	3.77669	1.68897	2.32642	2.20762	4.44428
P123	PLASMA	SMA	Baseline	Female	0.5	1	2	Severe	3.80439	1.23797	8.3595	5.75806	4.4283	2.05885	1.41144	3.24676	0.79654	4.75082	2.8817	5.74128	6.68732	3.90904	7.29368	7.51825	5.02601	1.41584	1.68134	0.561723	0.60641	5.64684	3.81369	1.03279	2.74104	2.04382	2.98415	6.24815	0.18833	1.63004	6.22373	1.43223	1.33659	2.40481	5.67275	1.06624	5.02856	0.651683	4.04456	1.4941	4.9018
P125	PLASMA	SMA	Baseline	Female	2.4	1	3/4	Severe	2.53478	0.33188	8.46493	5.25198	3.82394	1.88383	0.749618	2.63576	0.47938	4.25661	1.88372	4.89006	5.88497	2.89407	5.61195	7.17734	5.3196	1.41584	1.44238	1.23759	-0.00828	5.60509	3.01109	1.03279	2.97041	1.07241	2.15608	5.33463	0.183106	1.63004	5.96589	1.14826	0.9561	0.97526	4.67755	0.40565	5.28313	0.651683	2.51924	1.4941	4.2817
P126	PLASMA	SMA	Baseline	Male	4	1	3/4	Severe	1.83932	0.345757	8.56521	5.25973	3.4417	2.65611	1.92974	2.67721	0.12561	4.23412	2.66391	5.11608	5.63096	3.4941	5.87565	6.66902	5.3226	2.10558	1.20149	0.75511	0.74956	5.20284	4.08753	1.70006	2.50051	2.70323	2.86784	5.40164	0.625989	2.16124	5.48744	1.26451	1.09875	1.82344	4.41693	0.37058	3.99383	1.68897	2.71885	2.20762	4.4609
P114	PLASMA	SMA	Baseline	Male	3.7	2	3/4	Mild	2.64704	0.47968	8.58502	4.97657	4.34309	2.10089	1.92974	2.88826	1.6041	4.61712	2.66391	5.39885	6.7849	3.33132	6.19274	6.10477	4.97369	2.10558	1.47665	1.23983	0.56808	6.03252	3.26824	1.70006	2.50051	2.18484	3.06422	5.41995	0.625989	2.16124	6.14275	1.14991	1.13934	2.14359	4.36979	0.92515	4.21814	1.68897	2.6361	2.20762	4.00167
P46	PLASMA	SMA	J184	Male	4.3	2	3/4	Mild	4.07861	1.06335	8.72765	5.0766	5.34119	1.88383	0.749618	3.07172	2.05086	5.27961	3.50279	5.22426	6.48842	3.73998	6.03565	6.2727	4.71571	1.41584	3.39105	2.17393	0.20069	7.61267	3.45404	1.26157	2.27378	2.23075	3.22949	5.66373	0.183106	1.63004	6.65748	1.14826	3.80598	2.19288	5.07402	2.67751	6.79745	0.651683	2.83279	1.4941	4.34779
P119	PLASMA	SMA	Baseline	Male	2.2	2	NA	Mild	3.87936	1.17786	8.5135	5.56846	4.37163	2.879	0.749618	3.39655	0.51852	4.98136	2.81467	5.75987	6.87513	2.07787	6.43876	7.85303	5.58056	1.41584	1.67117	1.14946	0.57753	6.27567	3.73469	1.65353	2.71391	1.68404	3.85557	6.13505	0.38074	1.73764	6.14292	1.81255	1.44188	2.37059	5.12393	1.65655	5.93046	0.72568	4.4055	1.4941	4.73977
P43	PLASMA	SMA	J184	Male	2.7	2	NA	Mild	2.61808	0.282955	7.14044	4.05905	3.18375	1.85901	2.19256	2.99944	0.014295	4.50185	1.34419	4.46568	6.23745	0.87385	4.43074	6.63235	5.07139	0.0778849	1.05452	0.783744	0.581045	4.23679	4.57348	0.417835	3.57542	1.78537	2.88332	4.45934	0.102963	2.04901	4.92804	1.61423	0.272576	1.50598	4.35863	1.26147	4.07297	0.708241	2.07985	1.70106	3.82304
P124	PLASMA	SMA	Baseline	Female	5.9	2	3/4	Mild	2.11956	0.60753	6.50529	3.18725	2.89434	0.465031	3.63551	3.40649	-0.947511	4.50528	0.367547	2.80719	5.01825	3.04372	3.60352	5.40788	3.962	-1.27084	0.98495	1.00576	0.244563	3.41843	3.48682	-0.976699	5.35844	2.19189	2.25309	3.49844	-0.13059	2.46798	4.84005	2.0802	-0.02472	-0.03412	3.55184	2.0646	3.9466	0.7648	1.20026	1.60042	3.19354
P44	PLASMA	SMA	J184	Female	6.6	2	3/4	Mild	2.18891	0.7228	8.37521	5.27265	3.0952	1.88383	1.05865	2.89232	0.176317	4.5859	1.88372	4.01331	6.46412	4.5091	5.02993	6.19028	4.81288	1.41584	1.39736	0.80423	0.29953	6.32928	4.11798	1.03279	2.36528	1.7748	3.14936	5.3853	0.183106	1.63004	5.53929	1.14826	1.40838	1.81019	4.6012	1.43419	5.01071	0.651683	2.03887	1.4941	4.42499
P62	PLASMA	SMA	J184	Female	4.2	2	NA	Mild	2.00826	1.80379	6.43582	3.4712	3.70404	0.465031	3.63551	3.4396	1.64465	4.96775	0.367547	2.43166	5.19111	1.95811	3.9498	5.50907	4.08856	-1.27084	1.79176	2.11664	0.68462	5.78853	4.43815	-0.61107	3.65842	3.53386	2.55406	3.66558	0.54707	2.5935	5.83598	2.41737	3.19662	0.17358	3.72665	2.26907	6.46351	1.16976	2.15679	2.01988	3.4855
P127	PLASMA	SMA	Baseline	Male	3.3	2	3/4	Mild	2.22632	0.43247	8.94667	5.12494	3.95179	1.7108	1.92974	2.68081	0.55168	4.61526	2.66391	5.58006	5.7363	2.42064	6.05491	7.4341	4.88341	2.10558	1.59127	1.29598	0.64132	5.03674	3.88226	1.70006	4.22373	2.88708	3.43361	6.19267	0.625989	2.16124	5.76443	1.45669	0.978303	1.53714	4.67605	0.35059	4.00154	1.68897	2.21348	2.20762	4.32319
P48	PLASMA	SMA	J184	Male	3.8	2	3/4	Mild	4.42152	2.24925	8.29356	3.97284	5.6551	1.17443	2.6039	3.23587	1.38469	5.36647	3.08714	4.48552	5.37419	1.95223	5.81276	6.76293	3.96954	0.0725015	2.96692	3.11422	0.392801	7.46692	5.96358	0.524335	3.92283	2.99071	3.21169	5.21775	0.402905	2.20483	6.61571	1.61423	3.76194	1.47074	4.37207	3.39661	7.40312	1.25116	2.73942	1.64754	5.82179
P128	PLASMA	SMA	Baseline	Female	3.3	1	2	Severe	3.07676	1.24284	6.25265	3.11089	3.20852	1.07195	3.63551	3.53388	0.36697	4.57837	0.54029	1.96878	5.2548	2.25981	4.6622	5.24244	3.83366	-0.68637	1.64828	1.84244	1.57233	4.20343	4.40786	-0.5265	4.22439	3.32218	3.2213	2.97953	0.3321	3.0145	5.37317	2.90838	2.38189	0.76754	3.74489	1.91531	5.04972	1.30998	1.91325	1.89435	4.08502
P129	PLASMA	SMA	Baseline	Female	10.3	2	NA	Mild	2.75313	2.46107	5.70071	2.78321	3.95855	0.9742	3.63551	3.38583	1.15429	4.26441	1.24925	2.26321	4.50492	-0.21048	3.93851	5.0388	2.29328	-0.52884	2.55467	2.577	1.09886	5.87305	4.56538	-0.52279	4.39093	3.1997	3.61827	2.99498	1.13113	3.27405	5.79413	3.00049	1.01809	0.762	3.03288	2.93117	6.3672	1.3757	1.20262	2.27277	3.33049
P130	PLASMA	SMA	Baseline	Male	1.3	2	3/4	Mild	3.29095	1.31023	8.72941	5.68633	5.55859	1.80524	1.92974	3.0651	1.23509	5.02444	2.75193	5.95064	7.35805	4.56694	6.93091	7.74138	5.6164	2.10558	2.43446	2.57152	1.05317	7.87196	4.62192	1.70006	3.08478	1.56975	3.35575	6.1597	0.7588	2.16124	7.36598	1.14991	2.15886	2.1261	5.1721	2.57762	7.00324	1.68897	3.31754	2.20762	4.533
P45	PLASMA	SMA	Baseline	Male	9.2	2	3/4	Mild	1.96352	0.18758	6.49413	2.22799	1.93976	0.465031	3.63551	3.04301	-0.23451	4.16081	0.367547	2.33898	4.92441	1.37409	4.06301	4.95749	3.65236	-1.27084	0.27309	1.05749	0.244563	3.04031	3.52749	-0.976699	3.9433	2.55394	2.24886	3.12391	-0.453095	2.46798	4.43463	2.0802	1.11438	-0.28135	2.9705	0.53273	3.34366	0.7648	2.43552	1.60042	3.08845
P55	PLASMA	SMA	J184	Male	9.7	2	3/4	Mild	4.19169	1.60411	8.73036	4.88686	5.84159	2.42914	1.92974	2.75493	2.13069	4.82596	4.15	4.72256	5.90826	4.02231	6.75657	6.51186	5.22677	2.10558	2.40822	2.63037	0.29953	8.21541	3.26824	1.70006	2.50051	2.23045	3.31654	6.02077	0.625989	2.16124	7.42046	1.14991	2.83025	1.93435	4.49132	2.92015	6.62916	1.68897	3.5135	2.20762	4.39953
P64	PLASMA	SMA	J184	Male	12.3	3	3/4	Mild	2.17083	0.47278	6.11456	2.78234	2.05669	0.465031	3.63551	2.93579	-0.38569	4.30396	0.68952	2.31594	4.23083	0.84884	3.57513	4.42631	3.83277	-1.27084	0.81245	1.00576	0.244563	2.69238	3.25288	-0.976699	2.30722	3.54306	2.80275	3.59094	-0.453095	2.46798	4.1654	2.0802	0.05752	-0.490621	3.06425	0.48393	2.90495	0.7648	1.20026	1.60042	2.97963
P50	PLASMA	SMA	Baseline	Male	9.5	1	2	Severe	3.61323	1.66604	8.97393	5.16993	6.02464	2.8172	1.92974	2.81046	2.20052	3.99637	2.66391	5.07998	6.60844	2.47093	6.97838	6.2191	5.65062	2.10558	2.72518	2.87525	0.51478	8.09736	3.42901	1.70006	4.01693	3.16526	3.73569	6.27843	0.625989	2.16124	7.1641	1.14991	3.10129	1.62158	4.23134	2.77627	6.96434	1.68897	2.72394	2.20762	4.31095
P51	PLASMA	SMA	Baseline	Female	8.1	2	3/4	Mild	3.60105	2.20921	8.5841	4.91077	4.51062	1.7108	1.92974	2.26862	1.40119	4.53377	3.10278	3.93381	4.52996	4.67554	6.3206	5.8557	6.38094	2.10558	2.34185	2.37568	0.23953	7.6344	3.35013	1.70006	2.50051	3.24439	3.69792	6.27837	0.625989	2.16124	6.56152	1.14991	2.31356	1.66504	4.55445	2.82582	5.95584	1.68897	3.03645	2.20762	4.19523
P60	PLASMA	SMA	J184	Female	8.7	2	3/4	Mild	6.47092	5.59486	8.95186	5.16601	7.29819	2.24544	0.749618	2.73489	3.67177	5.79363	6.68979	4.37963	3.96222	5.17709	8.16107	5.89799	6.34079	2.70615	5.07173	4.61664	0.99234	9.87503	4.48519	2.31698	2.99735	3.96668	4.20428	6.03676	1.83902	2.71736	7.39363	1.24173	6.14149	3.62875	4.96175	4.84002	8.17087	1.33418	3.44821	2.43296	4.54895
P56	PLASMA	SMA	Baseline	Female	16.8	2	3/4	Mild	4.05081	2.24759	9.15433	6.26975	5.65574	2.96465	2.2425	3.56521	0.90196	5.17211	4.10328	5.24895	6.50484	3.73856	6.09155	6.18613	5.84394	2.10558	2.24295	2.84258	0.51848	9.36527	3.78384	1.94261	5.17855	3.58187	4.04178	6.89245	1.11921	2.42431	7.34973	1.90387	3.89343	2.95832	4.82629	3.74349	7.01645	1.97993	2.77452	2.20762	5.48642
P58	PLASMA	SMA	J184	Male	7.9	3	3/4	Mild	5.52437	3.39028	9.47497	5.65692	6.68543	2.05682	1.92974	2.53155	2.74897	4.81076	4.62974	5.31597	5.46272	4.43781	7.69251	7.3543	5.842	2.10558	3.94691	4.19788	0.59228	9.66088	3.43543	2.1101	2.50051	2.66753	4.42409	5.82047	1.25977	2.16124	7.62696	1.14991	6.19203	3.24717	4.7709	4.28291	7.96833	1.68897	4.51263	2.20762	5.09024
P39	PLASMA	SMA	Baseline	Male	4.3	2	NA	Mild	2.95245	0.82912	8.29402	4.88773	4.16044	2.1104	1.92974	2.38995	0.68233	4.54764	2.66391	4.656	4.76017	3.44331	6.55392	5.97018	5.86553	2.10558	1.8962	1.80023	0.23268	6.13522	3.6492	1.70006	2.50051	2.33806	3.91873	5.21618	0.625989	2.16124	6.20236	1.14991	2.80265	1.83227	4.09338	1.37161	5.72194	1.68897	3.31131	2.20762	4.37599
P52	PLASMA	SMA	J184	Male	4.8	2	NA	Mild	3.38989	1.70484	6.00481	2.76034	3.0789	1.18925	3.63551	4.45981	0.55627	4.19857	1.61907	2.72627	4.11009	1.66391	5.09356	5.31639	4.36764	-0.82469	2.26714	2.35045	1.22096	5.28877	4.47862	-0.40374	3.46591	3.19844	3.3614	2.91744	0.77529	2.52297	5.71175	2.0802	3.11899	0.6704	3.1385	2.4156	6.37123	1.10526	2.02384	1.83432	3.66514
P53	PLASMA	SMA	J184	Male	8.4	2	NA	Mild	3.8101	1.96862	8.43748	5.41636	6.55872	1.88383	0.749618	2.95079	2.36136	5.66045	2.56078	4.80536	6.1944	4.09785	7.45925	6.2426	3.61922	1.41584	4.36089	5.25525	-0.373941	8.61856	3.22433	2.00734	2.54767	2.46897	2.85556	5.65551	0.44908	1.747	7.30184	1.14826	3.95533	1.56867	4.55746	3.47318	8.10143	0.8743	3.75194	1.4941	4.46632
P57	PLASMA	SMA	Baseline	Male	15	1	3/4	Severe	1.83932	0.345757	4.93128	6.29906	1.50337	1.7108	1.92974	0.79487	0.12561	0.68674	2.66391	1.06633	4.44654	-0.29616	1.03338	3.92997	1.107	2.10558	0.880671	0.502194	0.57251	2.35247	3.26824	1.70006	2.56338	1.23414	2.61717	2.09571	0.625989	2.16124	0.137821	1.24348	0.978303	1.45494	5.29774	-0.0519948	0.823415	1.68897	0.379142	2.20762	1.86845
P61	PLASMA	SMA	J184	Male	15.6	1	3/4	Severe	5.72295	1.99826	8.23917	5.38704	6.03396	1.88383	0.749618	2.77756	1.89053	4.16554	3.37135	4.9463	6.1024	3.47577	7.48611	6.7124	4.40665	1.41584	3.66771	4.07836	-0.15994	8.79022	3.23112	1.66024	3.21318	2.55349	3.49476	6.14584	0.53876	1.63004	6.97806	1.7985	3.94563	1.13686	4.71828	3.30449	8.12986	0.651683	2.62713	1.4941	4.83032
P63	PLASMA	SMA	J184	Female	14.2	2	3/4	Mild	5.54624	3.53571	8.50505	4.53585	6.22886	1.7108	1.92974	3.33455	2.58385	4.48236	5.35389	4.90753	5.32892	2.13662	7.50037	4.68121	4.2784	2.10558	4.61071	3.76792	0.0711741	9.22409	3.26824	1.70006	2.50051	1.70162	3.97627	5.45141	0.625989	2.16124	7.61826	1.14991	3.5807	2.44144	4.30225	3.66885	7.44105	1.68897	3.92516	2.20762	4.46959
P54	PLASMA	SMA	Baseline	Female	13	2	3/4	Mild	3.92736	2.19399	6.57679	2.13648	3.98259	1.32613	4.09004	3.54602	1.55713	3.59417	2.32664	2.76398	4.25474	1.56715	5.36833	3.66566	2.50472	-1.07227	1.98317	1.45534	0.5723	5.30608	4.13385	-0.976699	3.29656	2.57099	3.52243	3.23304	0.28648	2.77377	5.35885	2.0802	3.22419	0.80216	2.97707	2.91169	4.66256	1.07254	2.45266	2.34244	3.77164
P49	PLASMA	SMA	Baseline	Male	11.6	2	3/4	Mild	3.05104	1.97381	6.20087	1.95022	3.48606	1.03717	3.63551	3.367	0.45248	4.24892	0.88748	2.36655	3.88653	1.53514	4.34944	4.80052	2.65264	-1.27084	1.9458	2.32361	0.2899	5.47855	3.21403	-0.81769	3.77596	2.74417	2.78531	3.40589	0.65994	2.46798	5.58981	2.0802	2.97784	-0.12786	2.83318	2.6903	6.04191	1.6183	1.79487	1.60042	2.77276
P59	PLASMA	SMA	J184	Male	12.1	2	3/4	Mild	6.35316	4.98565	8.80221	4.89613	7.13493	3.03957	0.749618	2.91382	3.37961	5.37694	6.23878	5.25675	4.93001	3.93704	7.84192	6.39949	4.89185	1.41584	4.98684	5.08576	0.46903	10.0284	3.14257	2.66136	3.5232	2.84935	3.4484	6.17213	1.61887	1.76749	7.60388	1.14826	5.98728	3.10068	4.42192	4.57641	8.06191	1.53738	4.09456	1.4941	4.34856
P5	PLASMA	CONTROL	Control	Male	1.8	Control	Control	Control	2.3427	1.28641	8.32558	5.13244	3.06471	3.1305	1.58031	3.19822	0.97144	5.50693	2.30135	5.41193	6.24098	2.45884	5.96765	6.14706	4.65295	1.76932	2.32966	0.76414	0.79593	4.74032	3.82081	1.91515	3.6041	1.54731	3.58848	5.59498	1.64141	1.63004	4.37417	1.96867	2.74981	2.39985	4.64977	0.96904	3.7387	0.651683	2.70384	1.4941	4.21885
P6	PLASMA	CONTROL	Control	Female	1.6	Control	Control	Control	1.83932	0.345757	5.32809	6.64729	1.50337	1.7108	1.92974	0.79487	0.12561	0.76119	2.66391	1.06633	5.39231	0.67822	1.62827	6.08075	1.107	2.10558	0.880671	0.502194	1.37681	2.35247	3.26824	1.70006	2.50051	1.23414	2.61717	2.09571	0.625989	2.16124	0.137821	2.08998	0.978303	1.45494	5.85304	0.04133	0.823415	1.68897	0.45361	2.20762	1.86845
P7	PLASMA	CONTROL	Control	Male	3	Control	Control	Control	2.64322	0.99109	8.81022	5.31796	3.18992	2.29143	1.92974	3.67871	2.11106	5.16061	2.66391	4.77755	6.31698	3.81127	5.11067	9.00433	3.9051	2.10558	1.97273	1.53423	0.30171	5.56931	3.26824	1.70006	2.50051	1.30347	3.48663	4.71188	0.625989	2.16124	5.79512	1.14991	0.978303	2.07385	4.25037	1.82071	4.87616	1.68897	2.13329	2.20762	3.82507
P8	PLASMA	CONTROL	Control	Female	10.3	Control	Control	Control	1.83932	0.345757	8.5572	5.62622	2.35943	3.89387	1.92974	2.5359	0.12561	4.69885	2.66391	5.42709	5.69015	0.70068	4.90877	7.97404	4.60317	2.10558	0.880671	0.502194	0.0711741	3.91165	3.54519	1.70006	4.6724	2.09673	2.79387	6.63021	0.625989	2.16124	4.73676	1.14991	1.32615	1.76536	4.68596	-0.0519948	1.78271	1.68897	2.36348	2.20762	4.63776
P65	PLASMA	CONTROL	Control	Male	11.4	Control	Control	Control	2.26731	0.67553	7.2927	4.74635	2.19904	2.95174	0.749618	2.7418	0.176317	4.63169	2.41335	3.93493	6.11598	0.74534	5.1793	6.93619	3.75975	1.41584	0.824346	1.84753	-0.06414	3.97812	4.17055	1.03279	1.98124	2.86738	3.26823	5.01922	0.183106	1.63004	4.76761	1.14826	0.369852	0.97989	4.40172	0.5452	2.91213	0.651683	0.82454	1.4941	3.97441
P66	PLASMA	CONTROL	Control	Female	12.5	Control	Control	Control	2.41355	0.30045	9.01028	4.96879	2.59842	1.90952	0.749618	3.01683	0.23731	4.80338	2.22858	4.67794	5.94853	2.12933	5.17557	8.07695	5.04217	1.41584	1.08786	0.561723	0.38255	5.33695	4.25835	1.03279	2.30306	1.91266	3.71602	5.85658	0.183106	1.69089	5.01006	1.14826	0.88385	1.68127	4.98575	1.09497	2.78051	0.651683	1.72549	1.4941	4.32231
P67	PLASMA	CONTROL	Control	Female	13	Control	Control	Control	1.96352	0.43459	6.38658	2.12341	1.94567	0.465031	3.63551	3.0876	-0.798	4.06763	0.367547	2.05869	4.84024	1.58287	3.23062	5.03085	3.64013	-1.27084	-0.0430443	1.00576	0.244563	1.72089	3.43703	-0.976699	5.60912	2.33441	2.10685	3.31031	-0.30698	2.46798	3.77493	3.05066	-0.0664972	0.18103	2.85571	-0.0094	1.52719	0.7648	2.13046	1.60042	2.91349
P69	PLASMA	CONTROL	Control	Male	1.3	Control	Control	Control	2.31964	0.28099	6.22567	2.83159	1.28462	0.7528	3.63551	3.26738	-0.59723	3.9085	0.70757	1.83122	4.27572	0.84441	3.64114	5.41334	4.27426	-1.27084	0.66464	1.06149	0.66874	1.88872	3.85783	-0.976699	3.57097	2.53232	3.35751	3.30298	0.06003	2.56223	3.25353	2.08806	0.10069	0.16406	3.56829	0.79873	2.26255	0.7648	1.47131	1.67697	2.80695
P70	PLASMA	CONTROL	Control	Female	2.4	Control	Control	Control	3.26186	1.58542	9.23242	5.58611	3.41496	2.35155	0.749618	3.14152	0.94546	5.68669	3.30134	4.54963	6.70716	4.74178	5.70912	6.94043	5.17551	1.41584	1.48829	0.561723	0.36098	5.22677	4.49183	1.03279	1.98124	3.14032	3.8312	5.70546	0.183106	1.63004	5.71402	1.14826	1.35855	2.67213	5.03174	1.51166	3.86482	0.651683	2.63433	1.4941	4.84882
P71	PLASMA	CONTROL	Control	Male	20.2	Control	Control	Control	2.29971	0.68731	7.91216	5.21406	4.16899	1.7108	1.92974	2.98349	0.12561	4.88729	2.66391	5.15632	6.07205	2.23907	5.01234	5.50772	3.48226	2.10558	1.91766	1.16749	0.18414	6.79684	3.59187	1.70006	4.31414	3.22648	3.28637	6.18618	0.625989	2.16124	5.77378	1.14991	1.4548	1.81389	3.98357	1.86579	4.80464	1.68897	2.14815	2.20762	4.39991
P72	PLASMA	CONTROL	Control	Female	3.1	Control	Control	Control	2.18891	0.2178	8.28538	5.7678	1.73886	3.49258	0.749618	3.79127	0.176317	5.57677	1.88372	4.86531	6.29223	4.08426	5.36751	5.84307	5.42671	1.41584	0.824346	0.561723	-0.31264	3.74938	3.88047	1.03279	1.98124	1.06836	1.83448	4.99983	0.183106	1.63004	3.42068	1.14826	1.68982	2.39918	4.79068	0.14942	5.37982	0.651683	2.32622	1.4941	4.45879
P73	PLASMA	CONTROL	Control	Female	0	Control	Control	Control	3.77151	3.22682	8.03221	4.81055	2.91943	3.14553	2.92232	5.36144	0.180745	3.73678	1.75899	3.11137	4.76821	0.571375	8.11053	6.83279	4.54394	0.601142	2.64568	1.85664	0.328935	5.2333	4.40977	0.387539	2.96419	4.59692	2.66748	5.40681	0.43526	2.44332	3.85751	1.73626	0.850345	2.4897	4.17236	2.53484	5.86339	1.88068	2.16362	2.25219	3.05058
P74	PLASMA	CONTROL	Control	Female	2	Control	Control	Control	4.19282	1.523	10.1263	6.07479	3.555	2.53087	1.92974	4.42201	1.50255	5.53298	2.86	4.805	8.43976	3.93804	6.59097	7.43095	5.28971	2.10558	3.59926	1.53902	0.24185	7.06327	4.48743	1.70006	2.50051	2.31078	2.61717	6.03937	0.625989	2.16124	5.2744	1.14991	3.25384	4.16414	5.34262	2.39533	7.30177	1.68897	2.63433	2.20762	5.21778
P75	PLASMA	CONTROL	Control	Female	9.7	Control	Control	Control	2.30314	0.345757	11.2026	6.18374	2.74823	1.97783	1.92974	5.93643	0.25483	6.82536	2.66391	5.32292	6.25141	5.38118	7.49643	5.84438	5.07999	2.10558	0.96158	0.502194	0.82972	4.22124	4.70962	1.70006	2.59227	2.93454	2.64682	7.15188	0.625989	2.16124	4.54577	1.14991	0.978303	1.45494	6.45909	0.68513	5.46246	1.68897	0.379142	2.20762	6.02695
P76	PLASMA	CONTROL	Control	Male	0	Control	Control	Control	4.11737	1.85303	9.23701	6.63574	3.39774	3.61658	1.92974	3.94489	1.6099	5.15679	2.85349	5.99162	6.44563	3.61368	6.40028	8.47093	7.06446	2.10558	1.88546	1.26134	0.64719	5.94894	5.86388	1.70006	2.80255	3.36076	3.09068	6.84952	0.625989	2.16124	5.37864	1.14991	0.978303	3.54112	6.03728	1.52863	4.80647	1.68897	2.82866	2.20762	3.72651
P77	PLASMA	CONTROL	Control	Male	0	Control	Control	Control	4.56446	1.62193	7.32019	4.01605	3.21144	2.28863	3.63551	4.22338	1.20595	6.0146	1.8457	2.26458	4.1313	2.31608	5.90208	7.29232	4.64455	-0.62775	2.553	1.38952	1.35757	3.51486	5.11868	-0.6012	5.22956	3.56477	3.31603	4.7066	0.55192	3.7307	4.63343	2.60906	0.12421	1.90768	4.42293	2.09669	4.49933	2.2352	2.50929	3.14424	3.23145
P78	PLASMA	CONTROL	Control	Male	0	Control	Control	Control	2.35103	1.97222	9.9285	6.68459	2.70158	3.9162	1.92974	4.7989	0.74616	4.33015	2.66391	5.78561	7.40739	4.18354	5.914	8.5149	5.50856	2.10558	1.54812	0.80493	0.11656	4.89407	4.68328	1.70006	4.65418	2.09894	2.61717	6.74532	0.625989	2.16124	4.4136	1.14991	2.80382	3.00666	5.476	1.04569	6.06196	1.68897	2.4191	2.20762	4.93233
P80	PLASMA	CONTROL	Control	Female	0.1	Control	Control	Control	2.90667	1.00667	6.80738	2.76207	2.20873	1.30645	NA	4.50967	0.43762	4.03817	0.37889	3.32027	3.50451	1.18276	4.94746	7.05384	4.61017	-1.27084	1.81981	1.11458	0.244563	2.46986	4.33593	-0.976699	7.04939	2.19189	1.80206	4.74987	-0.27395	2.46798	4.55778	2.0802	0.68441	0.69376	4.42455	0.76934	4.90376	1.25331	NA	1.60042	2.60381
P81	PLASMA	CONTROL	Control	Male	8.4	Control	Control	Control	2.06279	1.12294	9.83033	5.17871	1.95124	2.61884	1.92974	3.33128	0.16956	4.70776	2.66391	3.83959	3.53379	4.86522	5.82206	4.9744	6.11687	2.10558	1.51918	0.502194	0.20215	5.47903	3.26824	1.70006	2.50051	2.50029	3.39582	5.43613	0.625989	2.16124	2.99177	1.14991	3.27269	2.74215	5.24037	0.38975	5.85658	1.68897	2.81197	2.20762	5.28078
P82	PLASMA	CONTROL	Control	Female	4.9	Control	Control	Control	1.97416	0.83408	6.56246	3.21226	1.68719	0.99008	3.63551	3.36143	-0.81806	4.61484	0.367547	2.59567	3.88112	2.28006	3.42309	5.77189	3.69314	-1.27084	0.77032	1.00576	0.244563	3.42694	3.62547	-0.976699	3.22949	2.67984	1.80206	2.47982	-0.24615	2.46798	4.12713	2.0802	0.76531	-0.490621	3.38203	0.47721	5.50906	0.7648	1.20026	1.60042	3.05669
P85	PLASMA	CONTROL	Control	Female	7.8	Control	Control	Control	1.96352	0.3395	6.4179	1.33684	1.23095	0.61168	3.63551	3.37624	-0.18105	3.82608	0.47182	1.88096	4.02298	0.99462	4.30725	3.93283	4.54065	-1.27084	1.46775	1.30258	0.49915	2.95201	3.8262	-0.976699	1.86704	2.69918	2.3757	1.69002	0.12989	2.46798	2.67538	2.0802	2.76232	0.69743	2.22168	1.47606	5.58736	0.7648	NA	1.60042	2.69853
P87	PLASMA	CONTROL	Control	Female	0	Control	Control	Control	5.33312	1.15375	10.5464	7.24669	4.31239	3.83032	1.88483	4.31527	2.95062	5.3571	3.39526	5.25964	6.79952	4.27696	6.43546	9.5558	6.32806	1.46323	3.07137	1.90696	0.7518	6.36639	6.62882	1.04248	2.74109	2.83376	3.43737	7.49976	0.183106	1.7896	5.28249	1.14826	1.66186	3.34207	6.52926	1.9364	6.34494	1.71466	3.30141	1.84419	4.62508
P88	PLASMA	CONTROL	Control	Female	0	Control	Control	Control	2.8387	0.8746	6.06424	2.54124	2.74912	0.465031	NA	3.5965	1.17055	3.76647	0.367547	3.01235	5.52432	1.07779	4.01106	6.63918	2.18062	-1.27084	0.7722	1.00576	0.244563	3.42391	3.70727	-0.976699	3.65068	2.19189	1.80206	3.15391	-0.453095	2.46798	5.04774	2.0802	-0.0664972	-0.41697	3.97058	2.21622	4.57757	1.23504	1.20026	1.60042	2.6327
P89	PLASMA	CONTROL	Control	Male	0.1	Control	Control	Control	2.95132	0.55504	6.62751	3.14194	1.38636	0.627	3.90313	3.61301	-0.78371	5.00919	0.7876	2.91129	5.19151	1.10949	4.10963	7.3883	3.74988	-1.17913	0.73477	1.00576	0.244563	2.18369	4.94125	-0.976699	5.81989	2.19189	2.85755	3.57051	-0.40349	2.74926	3.64466	2.10253	-0.0664972	-0.00194	4.41227	1.17659	2.84209	1.12882	1.20026	1.8863	3.12492
P90	PLASMA	CONTROL	Control	Male	0	Control	Control	Control	3.81833	0.88171	9.17694	6.20312	2.30334	3.47259	0.749618	3.42701	1.20202	4.4832	1.88372	5.3452	6.01578	4.19334	6.68958	9.09119	6.71687	1.41584	1.06369	0.561723	-0.31527	4.49742	4.82225	1.03279	2.76562	1.78831	1.74031	6.76226	0.183106	1.63004	4.42521	NA	1.20386	1.90013	6.0499	-0.29918	4.61344	0.90182	2.72415	1.4941	4.49802
P92	PLASMA	CONTROL	Control	Female	0.1	Control	Control	Control	2.79588	1.14732	6.10396	2.54611	1.35743	1.59482	3.63551	3.39103	0.91395	5.95699	0.61856	2.24682	3.29238	1.2506	3.96776	6.45142	3.31439	-1.27084	1.10855	1.00576	0.25904	2.49299	4.31757	-0.89786	3.35392	2.45179	2.28326	3.34403	-0.44403	2.46798	4.8391	2.0802	-0.0664972	0.302	3.9225	1.18095	3.59736	0.82439	NA	1.84888	2.56461
P95	PLASMA	CONTROL	Control	Male	0.1	Control	Control	Control	6.20922	3.83747	8.90297	5.6338	4.99514	2.77936	0.76219	3.55911	2.8179	5.81725	3.52149	5.23445	6.48471	4.07176	8.13317	8.71389	4.62435	1.6398	4.27058	3.63114	0.37702	8.14611	4.1307	1.27047	3.09857	1.5259	2.45951	6.07657	1.44871	2.2052	5.44783	1.55281	4.18638	2.60045	5.72321	3.29965	7.99471	0.651683	3.82275	1.87959	4.28902
P96	PLASMA	CONTROL	Control	Female	0	Control	Control	Control	5.27569	2.53717	8.60372	5.62907	4.92764	2.48056	0.749618	3.53624	2.80766	4.48012	3.76676	5.76238	6.03709	4.84188	6.74664	8.63079	5.89355	1.41584	2.83499	1.64243	0.04585	7.53639	5.27231	1.03279	2.64503	1.3048	2.98751	5.79877	0.183106	1.63004	5.80605	1.14826	2.84604	4.01363	5.39584	2.0203	7.10704	0.651683	3.66631	1.4941	4.5924
P99	PLASMA	CONTROL	Control	Female	9.2	Control	Control	Control	1.83932	0.345757	9.14477	5.2553	1.85358	3.42833	1.92974	2.96592	0.12561	4.64428	2.66391	5.05849	6.28359	4.03188	5.66844	8.84522	6.05854	2.10558	0.880671	0.59146	0.2822	5.49552	4.13187	1.70006	2.50051	2.3204	2.61717	6.28815	0.625989	2.16124	3.30271	1.14991	1.45975	2.04744	5.21098	0.25877	5.31945	1.68897	3.01956	2.20762	4.72109
P101	PLASMA	CONTROL	Control	Female	7.4	Control	Control	Control	3.63114	0.48056	9.11808	6.01343	4.02447	1.7108	1.92974	2.78842	1.01602	4.83879	3.75841	5.68428	6.51919	3.99721	6.20234	7.75152	5.20939	2.10558	1.43401	1.31382	0.4018	6.57692	3.75842	1.70006	2.50051	2.39591	3.0588	6.3755	0.625989	2.16124	5.74558	1.14991	1.65925	2.28974	4.76871	2.02057	5.60867	1.68897	2.9968	2.20762	5.01314
P103	PLASMA	CONTROL	Control	Female	0.8	Control	Control	Control	2.319	0.58777	7.7696	4.18437	2.87576	1.88383	0.749618	3.25783	0.64114	4.15977	2.30477	3.79495	6.04628	1.02771	6.09155	6.14926	5.10796	1.41584	1.50033	0.561723	-0.373941	5.08904	4.15066	1.03279	1.98124	0.791327	2.17538	4.91894	0.183106	1.63004	4.23101	1.14826	0.369852	2.74665	4.4089	0.47132	6.30902	1.56668	1.77454	1.4941	4.14768
P106	PLASMA	CONTROL	Control	Male	5.6	Control	Control	Control	3.24098	0.345757	9.08815	5.65407	3.0956	2.51479	1.92974	3.90401	0.1833	4.62426	2.66391	5.01426	6.16958	3.93591	5.06674	7.9697	4.80352	2.10558	0.880671	0.502194	0.19271	4.75001	3.26824	1.70006	2.50051	2.97836	2.61717	5.47836	0.625989	2.16124	4.52959	1.14991	0.978303	2.36871	4.87377	-0.0519948	3.55096	1.68897	2.41005	2.20762	4.70428
P108	PLASMA	CONTROL	Control	Female	3.49589	Control	Control	Control	5.4664	2.5017	8.21325	5.20567	4.32989	1.88383	0.749618	2.97341	1.9124	4.27814	4.15196	4.13533	6.59096	1.94184	5.73816	7.43108	3.62666	1.41584	2.71601	1.06871	-0.2802	6.91071	5.18347	1.03279	1.98124	1.93136	2.37559	4.90054	0.183106	1.63004	6.57407	1.14826	3.3923	1.90571	4.61897	2.51119	5.51017	0.651683	2.13625	1.4941	3.60486
P109	PLASMA	CONTROL	Control	Female	1.31233	Control	Control	Control	1.83932	0.345757	8.3775	4.97362	1.50337	1.7108	1.92974	3.18223	0.12561	4.34356	2.66391	5.39106	7.085	3.22125	5.64936	4.71574	4.63253	2.10558	0.880671	0.502194	0.0711741	2.92875	4.38742	1.70006	2.50051	1.76273	2.61717	4.96154	0.625989	2.16124	3.08694	1.14991	0.978303	2.30984	4.12115	-0.0519948	3.74101	1.68897	1.46387	2.20762	3.79925
P110	PLASMA	CONTROL	Control	Male	0.758904	Control	Control	Control	2.18891	0.174275	8.47429	4.79703	1.30576	1.88383	0.749618	2.83029	0.176317	4.39864	1.88372	5.41472	6.1956	4.60503	5.45129	7.41963	5.5681	1.41584	0.824346	0.561723	0.46648	3.18829	3.92086	1.03279	3.71867	1.67863	2.26048	5.38758	0.183106	1.63004	3.88245	1.14826	1.31099	2.04721	4.69724	-0.54094	3.47177	0.651683	3.13119	1.4941	4.19221
P111	PLASMA	CONTROL	Control	Male	3.01096	Control	Control	Control	2.28978	0.98859	6.31605	1.43215	1.64976	0.88516	3.73831	4.21076	0.16789	5.11239	0.78284	1.97231	4.79883	1.37047	5.18273	4.24272	3.34905	-1.19332	1.3978	1.49559	0.97393	2.69571	4.61808	-0.976699	1.73042	3.07043	2.45596	1.09243	0.00141	2.90568	3.14303	2.0802	-0.0664972	1.03265	2.38739	1.60292	5.68506	0.7648	1.20026	1.85602	3.0868
P112	PLASMA	CONTROL	Control	Male	3.7	Control	Control	Control	2.60467	0.99138	8.17495	4.94987	2.74134	2.62468	1.92974	3.03876	0.31383	4.92773	2.66391	4.48218	6.43531	3.35337	4.45614	6.23783	4.49169	2.10558	0.880671	0.502194	0.0711741	4.44281	3.61744	1.70006	3.3862	1.23414	3.76793	5.15173	0.625989	2.16124	4.68613	1.14991	0.978303	1.73249	4.2888	0.22999	2.19177	1.68897	1.45258	2.20762	4.23327
P113	PLASMA	CONTROL	Control	Male	2.7	Control	Control	Control	2.9294	1.25266	8.52177	5.47429	3.15005	2.49035	1.92974	3.5042	0.65047	5.00164	2.66391	4.45738	6.20296	3.96567	6.51169	6.7315	4.91673	2.10558	1.18784	0.502194	0.63617	4.75064	5.00095	1.70006	3.45541	1.82104	4.10797	5.71878	0.625989	2.16124	5.28196	1.14991	1.26686	2.50852	4.98512	0.48906	3.60609	1.68897	3.66971	2.20762	4.32491
P133	PLASMA	CONTROL	Control	Male	4.3	Control	Control	Control	3.00127	1.02728	6.98168	3.58063	2.40625	1.88277	3.22739	3.07173	0.104919	4.20643	2.24327	3.70515	5.10764	2.58519	4.58267	4.83706	5.00816	0.623362	1.23027	0.919067	0.95415	4.43621	4.02651	0.650446	4.08659	3.38999	4.03223	4.74272	0.148257	2.83271	4.64205	1.94024	2.87659	1.20403	3.92275	1.70241	4.20231	1.12105	2.17397	2.29007	4.05224
P134	PLASMA	CONTROL	Control	Female	0.7	Control	Control	Control	2.07753	0.8496	5.84931	2.37699	1.27426	1.21202	3.63551	4.00985	-0.04897	5.6428	0.367547	1.64619	5.27166	2.13044	3.63211	4.28565	2.90245	-0.98065	0.53538	1.50869	0.3889	1.82678	4.46396	-0.976699	7.53185	2.93268	3.69484	3.04669	0.10831	2.6644	3.4462	2.0802	3.89746	1.0962	3.40736	1.17537	4.45346	0.92086	1.20026	1.62051	3.17015
P135	PLASMA	CONTROL	Control	Female	0.2	Control	Control	Control	4.40836	1.4401	7.9625	4.91873	4.0727	2.09218	1.92974	2.54599	1.62163	3.59596	2.77828	4.67662	6.684	2.86378	5.52943	7.33088	2.63698	2.10558	1.77078	0.502194	0.0711741	5.93953	5.88383	1.70006	2.50051	1.23414	3.46511	4.16993	0.625989	2.16124	6.28023	1.14991	0.978303	2.13616	4.23692	0.64213	3.0696	1.68897	1.7814	2.20762	3.82572
P136	PLASMA	CONTROL	Control	Female	6.2	Control	Control	Control	2.53176	0.66862	7.99914	4.88103	1.63724	1.89485	0.749618	3.40678	0.176317	4.32368	2.20713	3.87518	6.03419	2.59271	5.6279	5.89206	4.63141	1.41584	0.824346	0.561723	-0.06155	4.13271	3.55876	1.03279	1.98124	2.42193	3.45483	3.70605	0.183106	1.63004	4.69209	1.14826	0.48022	2.01917	4.70199	0.24138	2.84525	0.651683	1.00511	1.4941	4.51462
P137	PLASMA	CONTROL	Control	Male	6.4	Control	Control	Control	2.48144	0.43336	8.90715	5.28316	2.99231	2.9629	0.749618	3.14669	0.23441	5.42825	2.03535	3.89848	6.35332	3.2675	5.46818	7.6865	5.10534	1.41584	0.824346	0.70619	0.15772	5.66273	3.70171	1.03279	3.37851	2.66457	3.21562	6.41423	0.183106	1.63004	5.22083	1.14826	4.33495	2.72538	5.25048	1.12945	4.49628	0.651683	2.72461	1.4941	4.7154
P138	PLASMA	CONTROL	Control	Male	9.21918	Control	Control	Control	4.93083	1.44494	8.96593	5.01812	4.61211	2.77009	1.92974	3.92447	1.18452	5.11123	4.07573	4.89887	5.16775	4.56897	6.4657	5.87062	4.16557	2.10558	2.42992	0.72421	0.15202	6.62983	3.26824	1.70006	2.51316	2.62442	2.61717	5.56135	0.625989	2.16124	6.07197	1.14991	1.68382	2.94077	4.95344	1.35784	6.5288	1.68897	2.78309	2.20762	4.9332
P139	PLASMA	CONTROL	Control	Male	0.958904	Control	Control	Control	3.31507	1.43282	7.06283	3.95163	1.67686	0.76388	3.64594	3.85757	-0.41208	5.24383	0.79981	2.65746	3.99743	0.92973	5.14723	6.38691	4.78046	-0.35415	2.02948	1.8816	1.15125	3.40816	4.50998	-0.976699	3.93424	4.11256	3.12588	3.80441	0.14973	3.03451	3.05817	3.30496	1.83364	0.99675	4.07408	1.53153	6.2722	0.98959	NA	1.99947	4.04056
P140	PLASMA	CONTROL	Control	Male	15.0164	Control	Control	Control	1.96352	0.58318	6.49254	1.61243	0.78818	0.465031	3.63551	3.71646	-0.947511	4.8122	0.367547	1.93641	4.23537	1.58127	3.00485	4.1552	1.3609	-1.27084	0.20132	1.22641	0.244563	1.20442	3.53628	-0.40915	2.71803	2.69911	2.14056	1.90051	-0.21348	2.46798	1.67888	2.0802	-0.0664972	0.38194	2.90507	-0.0507091	5.0366	0.7648	1.22295	1.60042	3.18933
P141	PLASMA	CONTROL	Control	Male	2.49315	Control	Control	Control	3.09513	1.72423	9.48402	4.96397	3.22632	2.76432	1.92974	2.96904	1.58483	5.36743	2.66391	5.02994	5.92171	2.43872	6.25336	7.16098	4.05504	2.10558	1.36716	1.71765	0.0711741	6.3792	3.38397	1.70006	4.66622	3.58913	2.61717	5.97214	0.625989	2.16124	4.89572	1.14991	2.59414	1.79109	4.54527	-0.0519948	6.41844	1.68897	4.08956	2.20762	4.73629
P142	PLASMA	CONTROL	Control	Female	0.221918	Control	Control	Control	3.62338	1.9353	6.79018	2.90533	2.11712	0.465031	NA	3.40154	1.32571	4.66429	0.74819	2.00684	3.95496	1.40769	4.55925	6.95684	4.28631	-1.27084	2.24176	1.2487	0.244563	3.47033	4.45371	-0.976699	6.50333	2.19189	1.80206	4.60194	0.24009	2.46798	4.57255	3.00907	0.81896	0.19014	4.04411	1.84377	5.82279	0.7648	1.20026	1.60042	2.07169
P143	PLASMA	CONTROL	Control	Female	4.3726	Control	Control	Control	3.66548	2.38526	7.23574	5.44249	2.78121	1.49605	4.5983	5.24816	0.4713	5.67863	1.56193	3.77109	7.28675	1.99013	5.40231	7.33023	4.13299	0.07916	2.42253	1.53048	1.85368	3.98633	6.29545	-0.27923	6.04693	3.73488	3.72622	5.77214	0.41148	4.15056	3.49964	4.22592	1.13545	2.09298	5.59834	2.48973	5.76109	1.76181	2.79121	2.85724	5.55681
P144	PLASMA	CONTROL	Control	Male	0.4	Control	Control	Control	3.29692	0.345757	9.01613	6.01815	3.18321	1.7108	1.92974	2.99942	1.42245	4.07886	2.66391	5.54042	6.68576	3.6811	5.7087	9.00234	3.87243	2.10558	1.44238	0.502194	0.0711741	6.06957	4.42514	1.70006	2.50051	1.83791	2.61717	5.5655	0.625989	2.16124	4.74815	1.14991	0.978303	2.64598	5.31262	1.44366	5.52049	1.68897	3.60717	2.20762	4.30798
P145	PLASMA	CONTROL	Control	Female	0.846575	Control	Control	Control	3.74885	1.33056	8.82647	5.55087	3.81061	1.83742	1.92974	2.9615	0.1875	6.27538	2.66391	5.60192	6.24098	2.33055	5.9435	7.43897	5.50101	2.10558	1.83367	1.8191	0.49081	6.51332	3.92597	1.70006	2.71391	2.56418	2.61717	6.57714	1.50936	2.16124	5.22864	1.14991	1.90485	1.45494	4.95936	1.36495	6.19862	1.68897	2.61297	2.20762	4.45237
P146	PLASMA	CONTROL	Control	Male	4.1	Control	Control	Control	2.7512	0.345757	7.87281	4.55505	3.08477	1.7108	1.92974	2.56788	0.12561	4.81756	2.66391	3.70956	6.55676	3.42834	4.44611	5.75606	4.41124	2.10558	0.880671	0.502194	0.0711741	4.42758	4.23462	1.70006	4.76853	2.10182	3.31075	5.00271	0.625989	2.16124	5.22188	1.35855	0.978303	1.75538	4.12504	0.75971	1.74654	1.68897	1.58485	2.20762	4.3613
P147	PLASMA	CONTROL	Control	Male	7.9	Control	Control	Control	1.83932	0.345757	8.83008	5.11406	1.50453	3.08549	1.92974	3.86962	0.12561	4.1692	2.66391	5.09487	6.47865	3.82683	5.45498	6.51981	2.17947	2.10558	0.880671	0.502194	0.0711741	3.14872	3.26824	1.70006	2.50051	1.23414	2.76239	4.30812	0.625989	2.16124	4.43617	1.14991	0.978303	1.45494	5.01623	-0.0519948	3.01581	1.68897	0.379142	2.20762	4.67416
P148	PLASMA	CONTROL	Control	Female	16.77	Control	Control	Control	2.18891	0.87351	8.5841	4.26364	2.3978	1.88383	0.749618	3.53184	0.176317	4.88138	1.88372	3.48106	3.78899	2.40023	5.70794	4.50925	2.95254	1.41584	1.33583	0.561723	-0.373941	2.88219	2.97922	1.03279	1.98124	1.75884	2.32331	5.37502	0.183106	1.63004	3.85085	1.14826	0.369852	1.93435	3.81307	-0.3514	5.20418	0.651683	0.85876	1.4941	4.18753
P149	PLASMA	CONTROL	Control	Female	8.1	Control	Control	Control	2.79077	1.53479	8.68963	4.59141	4.36105	2.33711	0.749618	2.26687	0.176317	4.60057	3.16214	3.85473	5.67671	2.44708	5.60727	7.13924	3.92931	1.41584	3.25588	0.561723	-0.37077	7.83865	3.03649	1.51186	1.98124	2.5658	3.98696	5.66063	0.183106	1.63004	6.52446	1.14826	1.26452	2.70813	4.76079	3.02403	5.21464	0.651683	2.33654	1.4941	5.54024
P150	PLASMA	CONTROL	Control	Male	11.72	Control	Control	Control	2.11284	0.99784	8.47361	4.33371	2.5446	2.71391	1.92974	2.16372	0.14385	4.16452	2.66391	5.04586	5.76317	2.7392	4.05186	7.43866	4.70249	2.10558	0.880671	0.502194	0.0711741	4.0988	3.39567	1.70006	4.6999	1.23414	2.72545	7.98204	2.07044	2.16124	4.8264	1.14991	4.35688	2.10418	4.07387	0.01174	2.73114	1.68897	1.58793	2.20762	4.13897
P68	PLASMA	SMA	Baseline	Male	0.3	1	NA	Severe	5.63318	1.4287	8.49089	5.94064	6.44772	1.7108	1.92974	3.22052	2.18863	5.34057	5.01238	6.0191	6.51715	3.72615	6.55523	9.15389	5.88699	2.10558	1.65706	1.27548	0.4932	7.55914	4.92438	1.70006	4.5533	1.9683	3.61739	6.86028	0.625989	2.16124	7.39354	1.14991	1.26099	1.45494	5.64617	1.99488	4.52138	1.68897	4.2482	2.20762	4.81852
[truncated: 52 more columns]

## Sheet: TableS3
SampleID	matrice	group	time	sex	age_years	sma_type	number_copies_smn2	sma_type_2	Ac-Orn	ADMA	Ala	alpha-AAA	Arg	Asn	Asp	C0	C10	C10:1	C10:2	C12	C12-DC	C12:1	C14	C14:1	C14:1-OH	C14:2	C14:2-OH	C16	C16-OH	C16:1	C16:1-OH	C16:2	C16:2-OH	C18	C18:1	C18:1-OH	C18:2	C2	C3	C3-DC (C4-OH)	C3-OH	C3:1	C4	c4-OH-Pro	C4:1	C5	C5-DC (C6-OH)	C5-M-DC	C5-OH (C3-DC-M)
P4	PLASMA	CONTROL	Control	M	0.3	Control	Control	Control	0.134531	0.251537	4.65396	0.527093	3.27714	2.19611	1.80006	3.83945	0.263133	0.212689	0.0657877	0.235862	0.103459	0.20945	0.0980337	0.221542	0.0276152	0.0880109	0.0188218	0.151003	0.0168571	0.0925792	0.0178399	0.0324672	0.0168571	0.0421012	0.178146	0.0256677	0.0732505	2.81541	0.508022	0.119559	0.0246926	0	0.303063	2.7213	0.0334348	0.204572	0.0392207	0.0421012	0.0468836
P9	PLASMA	SMA	Baseline	M	0.4	1	2	Severe	0.442761	0.493476	5.01728	0.871293	3.78191	3.25424	2.10535	3.53515	0.466874	0.175633	0.105261	0.121332	0.225541	0.165514	0.138021	0.123986	0.157858	0.0723207	0.0889262	0.244514	0.0449734	0.250759	0.0573251	0.0676586	0.0372958	0.223943	0.232698	0.125751	0.131028	3.65066	0.788457	0.133656	0.064851	0.0723207	0.218332	0.436318	0.0629748	0.138021	0.0525925	0.0544882	0.0934903
P31	PLASMA	SMA	J184	M	1	1	2	Severe	0.564177	0.418052	4.75359	0.65752	3.22684	3.37417	2.16562	3.34286	0.361165	0.150143	0.10075	0.079735	0.181488	0.157004	0.117783	0.105261	0.118672	0.0667236	0.0695261	0.183155	0.0344014	0.252314	0.0401818	0.0506931	0.0401818	0.193097	0.235072	0.0989399	0.0889262	3.52342	0.639219	0.121332	0.0544882	0.0372958	0.217528	0.409457	0.0487902	0.120446	0.0372958	0.0421012	0.0601539
P10	PLASMA	SMA	Baseline	M	0.3	1	2	Severe	0.385942	0.415415	4.78749	0.581098	3.52636	3.28091	1.9713	3.34639	0.491031	0.175633	0.127513	0.0723207	0.239017	0.149282	0.125751	0.103459	0.13715	0	0.0741794	0.152721	0.0401818	0.291923	0.0497421	0.0610951	0.0459289	0.253867	0.181488	0.120446	0.116004	3.67122	0.633397	0.0478373	0.0704585	0.0334348	0.1441	0.471253	0.0401818	0.0962189	0.0344014	0.0478373	0.107957
P11	PLASMA	SMA	Baseline	M	0.4	1	2	Severe	0.533565	0.429832	4.91265	0.765468	3.64284	3.45632	2.22029	3.7305	0.487352	0.173953	0.188138	0.124869	0.188138	0.196389	0.155293	0.140631	0.144966	0.0880109	0.076961	0.207827	0.0478373	0.28968	0.0535408	0.0953102	0.0544882	0.300105	0.260054	0.152721	0.116004	3.76584	0.875469	0.136278	0.0806579	0.0401818	0.266203	0.367417	0.0620354	0.135405	0.0459289	0.0468836	0.0971267
P12	PLASMA	SMA	Baseline	M	0.7	1	2	Severe	0.421338	0.345007	4.7362	0.65959	3.32863	2.94444	1.96851	3.2308	0.279146	0.195567	0.0989399	0.0989399	0.169743	0.150143	0.0843411	0.147558	0.0760347	0.112435	0.0506931	0.140631	0.0266419	0.228728	0.0324672	0.0592119	0.0314987	0.138892	0.202941	0.0610951	0.116004	3.02042	0.449801	0.0944007	0.0620354	0.0198026	0.13715	0.354873	0.0344014	0.108854	0.0372958	0.0411419	0.0870947
P13	PLASMA	SMA	Baseline	M	1	1	3/4	Severe	0.394067	0.362558	4.86753	0.560758	3.5293	3.08191	2.13535	3.37074	0.421338	0.143234	0.0980337	0.105261	0.159565	0.162969	0.111541	0.127513	0.112435	0.0639133	0.0563803	0.181488	0.0314987	0.274597	0.0430595	0.0610951	0.0478373	0.201307	0.244514	0.111541	0.0916672	3.54096	0.688637	0.189794	0.0667236	0.0314987	0.1441	0.366031	0.064851	0.0916672	0.0363319	0.0468836	0.0676586
P32	PLASMA	SMA	J184	M	1.5	1	3/4	Severe	0.537662	0.396088	5.03044	0.590561	3.39786	3.61362	2.02155	3.3569	0.560758	0.206201	0.0907544	0.123986	0.202124	0.19721	0.175633	0.161268	0.1415	0.0834216	0.0788112	0.215918	0.0487902	0.272315	0.0676586	0.0657877	0.0411419	0.223943	0.29565	0.1441	0.124869	3.73529	0.770108	0.147558	0.0639133	0.0411419	0.157858	0.435671	0.0563803	0.173953	0.0506931	0.0629748	0.119559
P14	PLASMA	SMA	Baseline	F	0.2	1	2	Severe	0.381172	0.463734	4.80402	0.693147	4.07244	3.21888	2.22246	2.76001	0.253091	0.138021	0.0870947	0.180653	0	0.127513	0.427227	0.628075	0	0.431782	0.228728	0.416735	0.328584	0.565314	0.612479	0.418052	0	0.37638	0	0	0.668854	2.70805	0.463734	0.189794	0.245296	0.167208	0.299364	0.479954	0.184818	0.629675	0	0	0.284427
P15	PLASMA	SMA	Baseline	M	2.7	1	3/4	Severe	0.513422	0.377066	5.05625	0.581657	3.65584	3.11352	2.09802	3.36038	0.298622	0.13715	0.138892	0.0629748	0.187309	0.150143	0.0825012	0.0760347	0.0741794	0.0620354	0.0525925	0.134531	0.0401818	0.256965	0.0372958	0.0392207	0.0305292	0.125751	0.183155	0.0741794	0.120446	2.5337	0.415415	0.0657877	0.0563803	0.0256677	0.154436	0.473124	0.0372958	0.08158	0.0266419	0.0305292	0.0592119
P33	PLASMA	SMA	J184	M	3.2	1	3/4	Severe	0.841567	0.322808	4.80402	0.71295	2.44235	3.16969	2.0554	3.40453	0.385262	0.171429	0.10075	0.0898407	0.208639	0.146694	0.107059	0.103459	0.0925792	0.0741794	0.0430595	0.247641	0.0305292	0.252314	0.0449734	0.0440169	0.0344014	0.198851	0.296394	0.0723207	0.129272	3.3569	0.637106	0.116004	0.0610951	0.0411419	0.236652	0.427227	0.0411419	0.152721	0.0620354	0.0421012	0.079735
P16	PLASMA	SMA	Baseline	F	1.2	1	2	Severe	0.572109	0.385942	5.39816	0.592774	3.46886	3.09558	2.08443	3.26576	0.394067	0.144966	0.0825012	0.0723207	0.161268	0.115113	0.111541	0.0806579	0.10616	0.0344014	0.0695261	0.115113	0.0411419	0.201307	0.0353671	0.0487902	0.0314987	0.172271	0.123986	0.08158	0	3.38099	0.741937	0.0685928	0.0760347	0	0.184818	0.366724	0.0582689	0.0934903	0.0449734	0.0459289	0.064851
P36	PLASMA	SMA	J184	F	1.9	1	2	Severe	0.469378	0.390013	4.53045	0.608134	2.85647	3.27714	2.08567	3.21888	0.349247	0.103459	0.0741794	0.0998453	0.107957	0.130151	0.0732505	0.10616	0.076961	0.0468836	0.0353671	0.146694	0.0178399	0.166362	0.0314987	0.0363319	0.0178399	0.140631	0.21188	0.0610951	0.0732505	3.82428	0.741937	0.162969	0.0695261	0	0.20945	0.42396	0.0516432	0.117783	0.0535408	0.0601539	0.0741794
P17	PLASMA	SMA	Baseline	M	2.3	1	3/4	Severe	0.447247	0.323532	4.4987	0.622188	3.46574	3.04452	2.06939	3.24649	0.39069	0.139762	0.109751	0.0685928	0.168054	0.168899	0.0962189	0.123102	0.143234	0.08158	0.0852598	0.172271	0.0459289	0.264669	0.0497421	0.0676586	0.0392207	0.256965	0.203757	0.123102	0.0870947	3.74479	0.792993	0.1415	0.0989399	0.0478373	0.307485	0.354873	0.0506931	0.0907544	0.0497421	0.0563803	0.10436
P34	PLASMA	SMA	J184	M	2.8	1	3/4	Severe	0.408128	0.33146	4.85203	0.620576	3.02042	3.00072	2.09433	3.15274	0.275356	0.117783	0.0778865	0.064851	0.155293	0.113329	0.0916672	0.107059	0.0925792	0.0573251	0.0525925	0.133656	0.0363319	0.225541	0.0324672	0.0459289	0.0305292	0.130151	0.236652	0.07139	0.0916672	2.91777	0.443403	0.138892	0.0563803	0.0305292	0.259283	0.400118	0.0535408	0.0610951	0.0535408	0.0372958	0.0732505
P18	PLASMA	SMA	Baseline	F	1.5	1	3/4	Severe	0.604862	0.408128	5.09375	0.806476	3.30689	3.08191	2.20937	3.37074	0.320633	0.158712	0.122218	0.0870947	0.227932	0.117783	0.0695261	0.121332	0.0907544	0.0629748	0.0334348	0.114221	0	0.222343	0.0314987	0.0563803	0.0363319	0.118672	0.179818	0.0806579	0	3.10459	0.498348	0.24373	0.0685928	0	0.423305	0.538246	0.0544882	0.107957	0.0573251	0.0487902	0.0788112
P35	PLASMA	SMA	J184	F	2.1	1	3/4	Severe	0.51641	0.372253	5.46383	0.770108	3.01553	3.64021	2.12823	3.54385	0.368801	0.122218	0.109751	0.0676586	0.174793	0.144966	0.0944007	0.113329	0.116004	0.0704585	0.0592119	0.162119	0	0.248421	0.0353671	0.0544882	0	0.165514	0.285931	0.107957	0.126633	3.23868	0.651804	0.0944007	0.0657877	0.0554347	0.390013	0.368801	0.0573251	0.173113	0.0449734	0.0478373	0.0843411
P19	PLASMA	SMA	Baseline	M	0.7	1	3/4	Severe	0.605408	0.555034	5.18178	0.71784	3.28466	3.43076	2.40695	3.49651	0.392042	0.152721	0.0870947	0.0704585	0.153579	0.113329	0.0834216	0.0695261	0.0953102	0.0421012	0.0468836	0.115113	0.0421012	0.170586	0.0324672	0.0411419	0.0276152	0.132781	0.173953	0.0741794	0.0760347	3.78872	0.628075	0.0620354	0.0478373	0.0305292	0.1441	0.363948	0.0353671	0.114221	0.0449734	0.0592119	0.0953102
P20	PLASMA	SMA	Baseline	M	1.7	1	3/4	Severe	0.482426	0.305276	4.42843	0.598837	3.06339	3.19048	2.11021	3.157	0.288182	0.120446	0.0971267	0.0732505	0.171429	0.120446	0.0934903	0.122218	0.0751075	0.0667236	0.0459289	0.120446	0.0256677	0.249201	0.0468836	0.0516432	0.0266419	0.150143	0.172271	0.0667236	0.0843411	3.29213	0.531804	0.1415	0.0582689	0.0295588	0.162119	0.358374	0.0449734	0.0870947	0.0314987	0.0421012	0.0620354
P21	PLASMA	SMA	Baseline	F	0.4	1	3/4	Severe	0.455524	0.401457	5.4161	0.618424	3.69635	3.44042	2.20827	3.7329	0.452349	0.184818	0.115113	0.147558	0.189794	0.158712	0.0889262	0.0916672	0.0861777	0.0667236	0.0459289	0.185649	0.0227395	0.248421	0.0324672	0.0449734	0.0314987	0.134531	0.176471	0.0620354	0.0925792	2.76001	0.824175	0.117783	0.0778865	0.0353671	0.174793	0.457425	0.0516432	0.107957	0.0372958	0.0382587	0.07139
P37	PLASMA	SMA	J184	F	1	1	3/4	Severe	0.608678	0.440189	5.68017	0.71784	3.95508	3.7612	2.27419	3.45632	0.392718	0.231905	0.180653	0.306749	0	0.314811	0.587231	0.683097	0	0.548699	0.31554	0.508623	0.601032	0	0.837248	0.603222	0.431133	0.408793	0.34713	0.239804	0.996949	2.18042	0.708036	0.161268	0.206201	0.171429	0.42853	0.489806	0.0971267	0	0	0.124869	0.242946
P23	PLASMA	SMA	Baseline	M	2.5	1	2	Severe	0.382538	0.324255	4.69135	0.588897	3.26194	3.46574	1.84372	2.93386	0.288182	0.147558	0.0907544	0.188966	0.0870947	0.138021	0.391366	0.528273	0.290428	0.314081	0	0.418052	0.303801	0.473747	0.472501	0.337186	0.352064	0.288931	0.435671	0.27079	0.639746	2.63189	0.548699	0.193097	0.189794	0.133656	0.337186	0.435671	0.0751075	0	0.0861777	0.0788112	0.225541
P22	PLASMA	SMA	Baseline	F	3.5	1	3/4	Severe	0.393393	0.413433	5.42053	0.549854	3.17805	3.30322	2.18942	3.31782	0.456792	0.173953	0.159565	0.0741794	0.208639	0.172271	0.151862	0.139762	0.192272	0.102557	0.129272	0.213497	0.0544882	0.293416	0.0760347	0.0843411	0.0573251	0.280657	0.262364	0.171429	0.155293	3.07269	0.660624	0.0825012	0.110647	0.0487902	0.157858	0.351361	0.0667236	0.102557	0.0401818	0.0487902	0.079735
P24	PLASMA	SMA	Baseline	M	0.3	1	2	Severe	0.375693	0.456792	5.09987	1.0043	3.79549	3.55535	2.02287	3.66868	0.377066	0.133656	0.102557	0.0676586	0.157858	0.13715	0.10616	0.0953102	0.151862	0.0639133	0.07139	0.1415	0.0563803	0.279146	0.0459289	0.0411419	0.0372958	0.19967	0.244514	0.112435	0.146694	3.3673	0.86289	0.076961	0.0695261	0.0363319	0.236652	0.370183	0.0544882	0.1441	0.0295588	0.0468836	0.0788112
P25	PLASMA	SMA	Baseline	M	0.3	1	2	Severe	0.41211	0.515813	5.14166	0.684106	3.59182	3.3569	2.04769	3.61092	0.458058	0.157004	0.0934903	0.0962189	0.165514	0.1415	0.102557	0.108854	0.116894	0.0723207	0.0825012	0.164667	0.0344014	0.254642	0.0459289	0.0723207	0	0.24059	0.227136	0.116894	0.140631	3.50556	0.756122	0.0601539	0.0732505	0.0411419	0.200489	0.425268	0.0516432	0.0962189	0.0506931	0.0610951	0.0953102
P26	PLASMA	SMA	Baseline	F	1.1	1	3/4	Severe	0.361861	0.3379	4.75359	0.669879	3.16548	3.19867	2.10413	3.52046	0.511026	0.19721	0.142367	0.08158	0.202941	0.167208	0.109751	0.150143	0.154436	0.0934903	0.076961	0.157858	0.0392207	0.276874	0.0582689	0.0629748	0.0525925	0.237441	0.221542	0.1441	0.119559	3.76352	0.81093	0.0852598	0.0916672	0.0411419	0.236652	0.43761	0.0573251	0.101654	0.0382587	0.0592119	0.108854
P27	PLASMA	SMA	Baseline	F	4.4	1	3/4	Severe	0.545227	0.332177	4.61512	0.506818	2.54945	2.77882	1.83737	3.06805	0.349952	0.1415	0.107059	0.0962189	0.179818	0.156149	0.0998453	0.179818	0.143234	0.0889262	0.0544882	0.138021	0.0295588	0.255417	0.0421012	0.0610951	0.0305292	0.153579	0.221542	0.0898407	0.109751	3.3673	0.617885	0.156149	0.0825012	0.0334348	0.143234	0.362558	0.07139	0.0852598	0.0525925	0.0411419	0.079735
P28	PLASMA	SMA	Baseline	F	0.8	1	2	Severe	0.587787	0.34359	5.05625	0.693147	3.34639	3.36038	2.13771	3.58906	0.34713	0.170586	0.121332	0.10436	0.192272	0.124869	0.0898407	0.115113	0.0788112	0.079735	0.0535408	0.168899	0.0344014	0.251537	0	0.0592119	0	0.168899	0.235072	0.0825012	0.143234	3.03975	0.512225	0.0704585	0.0825012	0.0516432	0.196389	0.455524	0.0401818	0.124869	0.0468836	0.0459289	0.079735
P29	PLASMA	SMA	Baseline	M	6.4	1	3/4	Severe	0.409457	0.392718	4.7362	0.660624	2.66026	2.97553	2.109	3.06805	0.35347	0.13715	0.14842	0.079735	0.201307	0.129272	0.0925792	0.138021	0.128393	0.0934903	0.0506931	0.168899	0.0525925	0.311154	0.0401818	0.0563803	0.0516432	0.168054	0.276115	0.130151	0.161268	3.06805	0.522952	0.1441	0.0732505	0	0.161268	0.34288	0.0392207	0.189794	0.0411419	0.0324672	0.0620354
P40	PLASMA	SMA	J184	F	2.9	1	2	Severe	0.492254	0.271553	4.68213	0.597737	3.06805	3.40784	2.03992	2.92852	0.703098	0.265436	0.19062	0.561899	0.193921	0.357674	0.41871	0.657002	0.273076	0.348542	0.264669	0.460584	0.470628	0.440832	0.783902	0	0.407463	0.496524	0.449163	0.357674	0.663718	3.68135	0.854415	0.241376	0.281412	0.1441	0	0.366724	0.138021	0.617345	0.162119	0.200489	0.307485
P151	PLASMA	SMA	J184	F	2.9	1	2	Severe	0.492254	0.271553	4.68213	0.597737	3.06805	3.40784	2.03992	2.92852	0.703098	0.265436	0.19062	0.561899	0.193921	0.357674	0.41871	0.657002	0.273076	0.348542	0.264669	0.460584	0.470628	0.440832	0.783902	0	0.407463	0.496524	0.449163	0.357674	0.663718	3.68135	0.854415	0.241376	0.281412	0.1441	0	0.366724	0.138021	0.617345	0.162119	0.200489	0.307485
P115	PLASMA	SMA	Baseline	F	3	1	3/4	Severe	0.180653	0.216723	4.91265	0.317726	2.83321	3.00568	1.63315	3.28091	0.143234	0.0962189	0.0430595	0.0667236	0.0925792	0.0980337	0.0430595	0.0497421	0.0129162	0.0178399	0.0109399	0.116894	0.0158733	0.064851	0.0139029	0.0129162	0.0109399	0.0516432	0.172271	0.0188218	0.0667236	2.35613	0.367417	0.0788112	0.0276152	0.0158733	0.219938	1.87947	0.0285875	0.0861777	0.0227395	0.0276152	0.0363319
P117	PLASMA	SMA	Baseline	M	1	1	3/4	Severe	0.346423	0.324255	5.33272	0.631804	3.47507	3.3322	2.30358	3.93964	0.0971267	0.076961	0.0411419	0.0411419	0.0898407	0.0760347	0.0334348	0.0178399	0.0119286	0.00895974	0.00796817	0.0989399	0.0148886	0.0487902	0.00895974	0.00895974	0.0109399	0.0353671	0.129272	0.0139029	0.0741794	2.01357	0.499562	0.0573251	0.0295588	0.0207825	0.203757	2.48491	0.0198026	0.10436	0.0227395	0.0276152	0.0449734
P116	PLASMA	SMA	Baseline	M	0.7	1	2	Severe	0.221542	0.311887	4.65396	0.400118	2.93386	2.95491	1.56235	3.51453	0.182322	0.150143	0.0657877	0.112435	0.0870947	0.124869	0.0544882	0.10075	0.0158733	0.0440169	0.0158733	0.114221	0.0168571	0.0741794	0.00995033	0.0188218	0.0129162	0.0344014	0.187309	0.0178399	0.0843411	2.44235	0.304539	0.1415	0.0295588	0.0334348	0.177309	2.33505	0.0246926	0.0685928	0.0314987	0.0276152	0.0363319
P118	PLASMA	SMA	Baseline	M	2.2	1	2	Severe	0.294161	0.280657	5.11799	0.444686	3.03013	3.02529	1.85003	3.52342	0.144966	0.110647	0.0535408	0.0554347	0.103459	0.0925792	0.0459289	0.0629748	0.0148886	0.0188218	0.0109399	0.135405	0.0178399	0.0732505	0.0119286	0.0109399	0.0129162	0.0506931	0.235072	0.0158733	0.117783	1.81156	0.316998	0.0401818	0.0324672	0	0.119559	2.7213	0.0256677	0.07139	0.0227395	0.0266419	0.0430595
P132	PLASMA	SMA	Baseline	M	3	1	3/4	Severe	0.14842	0.256965	4.51525	0.386622	3.31419	3.19458	1.45629	3.20275	0.157858	0.143234	0.0620354	0.0778865	0.0870947	0.134531	0.0353671	0.112435	0.0148886	0.0411419	0.0148886	0.0760347	0.0148886	0.0834216	0.0139029	0.0198026	0.0139029	0.0266419	0.217528	0.0227395	0.0980337	1.77326	0.317726	0.0870947	0.0237165	0.0148886	0.0751075	1.50185	0.0188218	0.242162	0.0246926	0.0246926	0.0392207
P120	PLASMA	SMA	Baseline	F	1.6	1	2	Severe	0.132781	0.276115	5.50533	0.457425	2.97041	3.07731	1.82455	3.68135	0.0989399	0.105261	0.0487902	0.0487902	0.101654	0.0760347	0.0276152	0.0217615	0.00796817	0.0139029	0.00796817	0.114221	0.0198026	0.0535408	0.00995033	0.00995033	0.0119286	0.0411419	0.159565	0.0119286	0.10436	1.55181	0.352064	0.0324672	0.0266419	0.0207825	0.175633	2.1702	0	0.126633	0.0168571	0.0246926	0.0353671
P121	PLASMA	SMA	Baseline	F	0.7	1	2	Severe	0.372942	0.41211	4.98361	0.439544	2.18267	3.157	1.8901	3.38099	0.123102	0.0934903	0.0430595	0.0751075	0.0898407	0.0843411	0.0353671	0.0363319	0.00796817	0.0139029	0.00796817	0.0953102	0.0158733	0.0629748	0.00697561	0.00895974	0.00796817	0.0363319	0.169743	0.0109399	0.0907544	1.98238	0.397433	0.0372958	0.0334348	0.0129162	0.144966	2.32728	0.0246926	0.105261	0.0207825	0.0246926	0.0305292
P122	PLASMA	SMA	Baseline	F	0.4	1	2	Severe	0.161268	0.228728	4.58088	0.618424	3.75185	2.5177	1.18479	3.74005	0.131905	0.107059	0.0421012	0.079735	0.0870947	0.0898407	0.0363319	0.0392207	0.00895974	0.0198026	0.0109399	0.0685928	0.0158733	0.0535408	0.00895974	0.0109399	0.00796817	0.0285875	0.125751	0.0148886	0.0525925	2.34181	0.340749	0.0629748	0.0178399	0.0139029	0.151862	2.33311	0.0207825	0.114221	0.0198026	0.0285875	0.0478373
P123	PLASMA	SMA	Baseline	F	0.5	1	2	Severe	0.441476	0.255417	4.72739	0.527093	3.25037	2.98568	2.05156	3.39786	0.297137	0.179818	0.0657877	0.125751	0.105261	0.188966	0.0582689	0.111541	0.0158733	0.0411419	0.0109399	0.146694	0.0148886	0.0980337	0.0148886	0.0237165	0.0119286	0.0372958	0.171429	0.0178399	0.0861777	2.65324	0.297137	0.155293	0.0227395	0.0148886	0.162119	2.45101	0.0276152	0.0723207	0.0563803	0.0324672	0.0411419
P125	PLASMA	SMA	Baseline	F	2.4	1	3/4	Severe	0.34217	0.279146	4.69135	0.399447	3.31419	3.15274	1.43746	3.2581	0.167208	0.0898407	0.0459289	0.0676586	0.0934903	0.0944007	0.0372958	0.0525925	0.0148886	0.0227395	0.00796817	0.132781	0.0217615	0.0667236	0.0129162	0.0109399	0.0109399	0.0506931	0.180653	0	0.0639133	2.62467	0.374318	0.116004	0.0256677	0.0158733	0.179818	2.19277	0.0237165	0.0953102	0.0207825	0.0207825	0.0314987
P126	PLASMA	SMA	Baseline	M	4	1	3/4	Severe	0.258511	0.235862	4.75359	0.226338	3.20275	3.04452	1.44456	3.37417	0.146694	0.115113	0.0334348	0.0601539	0.0870947	0.0788112	0.0363319	0.0478373	0.00697561	0.0178399	0.00895974	0.105261	0.0217615	0.0582689	0.0109399	0.0119286	0.0109399	0.0582689	0.125751	0.0129162	0.07139	1.85003	0.260825	0.0382587	0.0256677	0	0.20945	1.82132	0.0198026	0.0825012	0.0207825	0.0266419	0.0305292
P114	PLASMA	SMA	Baseline	M	3.7	2	3/4	Mild	0.275356	0.34288	5.25227	0.394067	3.12236	2.8848	1.75267	3.7329	0.131028	0.0998453	0.0430595	0.0592119	0.0861777	0.0916672	0.0392207	0.0285875	0.00995033	0.0139029	0.00598207	0.161268	0.0158733	0.0657877	0.0109399	0.00995033	0.0148886	0.0610951	0.220741	0.00995033	0.103459	1.72277	0.385262	0.0285875	0.0246926	0.0148886	0.261595	1.78002	0.0276152	0.0695261	0	0.0246926	0.0305292
P46	PLASMA	SMA	J184	M	4.3	2	3/4	Mild	0.536493	0.395415	4.8752	0.618962	3.03975	3.29584	2.17248	3.2884	0.319181	0.123102	0.0685928	0.0676586	0.116894	0.105261	0.0723207	0.0601539	0.0760347	0.0344014	0.0324672	0.131028	0.0227395	0.162969	0.0295588	0.0344014	0.0207825	0.113329	0.1441	0.0563803	0.0695261	3.32863	0.655964	0.0732505	0.0525925	0.0372958	0.280657	0.364643	0.0676586	0.0925792	0.0295588	0.0449734	0.0573251
P119	PLASMA	SMA	Baseline	M	2.2	2	NA	Mild	0.491031	0.279902	4.39692	0.474991	2.84491	3.06339	1.42552	3.43076	0.207014	0.124869	0.0372958	0.0944007	0.103459	0.143234	0.0610951	0.0676586	0.0188218	0.0237165	0.0119286	0.198851	0.0178399	0.0760347	0.0227395	0.0119286	0.0119286	0.121332	0.207014	0.0168571	0.0806579	2.82138	0.519389	0.0852598	0.0295588	0.0207825	0.282167	2.08815	0.0237165	0.123102	0.0295588	0.0276152	0.0401818
P43	PLASMA	SMA	J184	M	2.7	2	NA	Mild	0.565882	0.314081	4.7185	0.71295	3.68135	3.10459	1.95727	3.26576	0.438255	0.195567	0.105261	0.0944007	0.173953	0.168054	0.114221	0.131028	0.118672	0.0778865	0.076961	0.178983	0	0.227932	0.0487902	0.0732505	0.0468836	0.229523	0.224742	0.109751	0.0889262	3.63759	0.760806	0.133656	0.0806579	0	0.262364	0.396088	0.0610951	0.161268	0.0487902	0.0629748	0.079735
P124	PLASMA	SMA	Baseline	F	5.9	2	3/4	Mild	0.215918	0.317726	5.23111	0.400118	2.79728	3.19048	1.98924	3.55249	0.131028	0.122218	0.0478373	0.0601539	0.076961	0.0998453	0.0401818	0.0487902	0.0148886	0.0237165	0.0109399	0.159565	0.0168571	0.07139	0.0109399	0.0119286	0.0119286	0.0601539	0.195567	0.0139029	0.118672	1.94162	0.311154	0.0344014	0.0237165	0.0119286	0.19721	2.27109	0.0178399	0.217528	0	0.0295588	0.0372958
P44	PLASMA	SMA	J184	F	6.6	2	3/4	Mild	0.414755	0.316998	4.7185	0.531804	3.31782	3.14415	2.0149	2.92316	0.602128	0.223144	0.231905	0.377066	0	0.272315	0.518198	0.850151	0.432432	0.472501	0	0.55446	0.590561	0.607589	0.879627	0.788457	0.617885	0.765468	0.698135	0.49774	1.20896	3.67883	0.916291	0.326422	0.394067	0.361165	0.464991	0.447247	0.232698	0.569849	0.1441	0.237441	0.34359
P131	PLASMA	SMA	Baseline	F	3.6	2	NA	Mild	0.213497	0.202941	4.61512	0.552159	2.8094	2.98568	1.80336	2.66026	0.158712	0.109751	0.0411419	0.126633	0.0925792	0.151003	0.0806579	0.18648	0.0227395	0.0723207	0.0178399	0.171429	0.0178399	0.108854	0.0266419	0.0285875	0.0148886	0.0401818	0.210261	0.0256677	0.0944007	2.98062	0.266203	0.168899	0.0305292	0.0139029	0.214305	1.56235	0.0334348	0.118672	0.0285875	0.0305292	0.0421012
P62	PLASMA	SMA	J184	F	4.2	2	NA	Mild	0.444686	0.273837	4.75359	0.611395	2.84491	3.2308	2.04511	3.22287	0.371564	0.165514	0.0852598	0.0751075	0.183987	0.159565	0.0870947	0.10075	0.1415	0.0778865	0.0487902	0.128393	0.0411419	0.263133	0.0544882	0.0620354	0.0449734	0.221542	0.217528	0.126633	0	3.00072	0.613021	0.0834216	0.0889262	0	0.235862	0.344299	0	0.123986	0.0334348	0	0.0751075
P127	PLASMA	SMA	Baseline	M	3.3	2	3/4	Mild	0.28968	0.24373	5.45532	0.385942	3.24259	3.06339	1.30019	3.64284	0.129272	0.0989399	0.0544882	0.0620354	0.111541	0.0907544	0.0353671	0.0314987	0.00995033	0.0148886	0.00995033	0.108854	0.0178399	0.0639133	0.00995033	0.00995033	0.0109399	0.0535408	0.131905	0.0129162	0.0582689	1.78339	0.35347	0.0334348	0	0.0139029	0.178146	1.9947	0.0246926	0.0667236	0.0168571	0.0227395	0.0411419
P48	PLASMA	SMA	J184	M	3.8	2	3/4	Mild	0.43761	0.363948	5.23644	0.611395	3.3569	3.3673	2.35802	3.69883	0.282921	0.0925792	0.0525925	0.0695261	0.0953102	0.0934903	0.08158	0.0544882	0.0620354	0.0237165	0.0266419	0.143234	0.0207825	0.150143	0.0198026	0.0227395	0	0.10075	0.158712	0.0468836	0.0601539	3.23868	0.693147	0.0497421	0.0516432	0	0.226338	0.389336	0.0449734	0.138892	0.0276152	0.0430595	0.0411419
P128	PLASMA	SMA	Baseline	F	3.3	1	2	Severe	0.163818	0.211071	4.7185	0.424614	3.421	2.66026	1.46787	3.99452	0.134531	0.113329	0.0592119	0.0601539	0.103459	0.0916672	0.0285875	0.0582689	0.0129162	0.0237165	0.0129162	0.0907544	0.0237165	0.0667236	0.0109399	0.0168571	0.0139029	0.0285875	0.222343	0.0178399	0.0925792	2.74727	0.35977	0.0610951	0.0285875	0	0.225541	1.8197	0.0324672	0.0971267	0.0178399	0.0353671	0.0401818
P129	PLASMA	SMA	Baseline	F	10.3	2	NA	Mild	0.500169	0.234281	4.77912	0.416075	2.94444	2.72785	1.5217	3.3499	0.139762	0.113329	0.0344014	0.0620354	0.0916672	0.109751	0.0382587	0.0497421	0.0119286	0.0256677	0.0129162	0.131905	0.0148886	0.0723207	0.0129162	0.0168571	0.0139029	0.0506931	0.169743	0.0148886	0.0953102	2.26592	0.301585	0.0497421	0.0295588	0.0119286	0.131905	1.94876	0	0.064851	0.0188218	0.0276152	0.0506931
P130	PLASMA	SMA	Baseline	M	1.3	2	3/4	Mild	0.300105	0.279146	4.90527	0.35347	2.74727	2.87356	2.27213	3.19458	0.188138	0.123986	0.0411419	0.0962189	0.0907544	0.120446	0.0497421	0.08158	0.0129162	0.0285875	0.00895974	0.124869	0.0198026	0.0657877	0.0139029	0.0139029	0.0109399	0.0582689	0.156149	0.0139029	0.0639133	2.57261	0.320633	0.151862	0.0276152	0.0148886	0.154436	2.14007	0.0246926	0.07139	0.0178399	0.0266419	0.0334348
P45	PLASMA	SMA	Baseline	M	9.2	2	3/4	Mild	0.380489	0.34288	4.77912	0.555608	3.19048	2.97041	1.97269	3.26957	0.217528	0.115113	0.0971267	0.125751	0.163818	0.121332	0.0732505	0.107957	0.0497421	0.0573251	0.0276152	0	0.0227395	0.195567	0.0305292	0.0421012	0.0198026	0	0.211071	0.0478373	0.0870947	2.65324	0.392042	0.0372958	0.0478373	0.0227395	0.144966	0.484276	0.0256677	0.0751075	0.0246926	0.0198026	0.0610951
P55	PLASMA	SMA	J184	M	9.7	2	3/4	Mild	0.405465	0.34288	5.54126	0.589452	3.25037	3.2068	2.11384	3.23475	0.0723207	0.064851	0.0305292	0.0392207	0.108854	0.0535408	0.0305292	0.0188218	0.0109399	0.00796817	0.00598207	0.0898407	0.00598207	0.0953102	0.00697561	0.0119286	0.00697561	0.0382587	0.136278	0.00796817	0.0592119	1.6525	0.300105	0.0256677	0.0227395	0.00895974	0.169743	0.425921	0.0119286	0.101654	0.00995033	0.0198026	0.0363319
P64	PLASMA	SMA	J184	M	12.3	3	3/4	Mild	0.451076	0.316998	5.57595	0.551584	3.43721	3.54674	2.24601	3.65066	0.0695261	0.0704585	0.0449734	0.0372958	0.122218	0.0563803	0.0217615	0.0227395	0.0148886	0.0109399	0.00697561	0.0535408	0.00995033	0.0852598	0.00895974	0.00796817	0.00796817	0.0459289	0.115113	0.00895974	0.0468836	1.52388	0.296394	0.0246926	0.0237165	0.0109399	0.166362	0.57098	0.0198026	0.0610951	0.0168571	0.0217615	0.0324672
P50	PLASMA	SMA	Baseline	M	9.5	1	2	Severe	0.413433	0.314811	5.18739	0.689641	2.92852	3.45947	2.11384	3.64806	0.402795	0.170586	0.102557	0.0751075	0.180653	0.158712	0.138892	0.242946	0.207014	0.124869	0.0998453	0.161268	0.0449734	0.356975	0.0573251	0.08158	0.0525925	0.31335	0.469378	0.178983	0.261595	3.40453	0.671413	0.122218	0.0751075	0.0344014	0.272315	0.38798	0.0629748	0.10616	0.0563803	0.0478373	0.0704585
P51	PLASMA	SMA	Baseline	F	8.1	2	3/4	Mild	0.406132	0.322808	5.46383	0.708036	3.26957	3.4012	1.99877	3.49347	0.19721	0.10616	0.0676586	0.0629748	0.181488	0.0916672	0.0592119	0.0478373	0.0449734	0.0305292	0.0334348	0.117783	0	0.188966	0.0305292	0.0344014	0.0217615	0.0889262	0.154436	0.0440169	0.0667236	2.09802	0.491031	0.0382587	0.0468836	0	0.201307	0.383219	0.0256677	0.107957	0.0246926	0.0295588	0.0554347
P56	PLASMA	SMA	Baseline	F	16.8	2	3/4	Mild	0.468753	0.385262	5.45532	0.619501	3.28091	3.52342	2.1702	3.70377	0.431133	0.124869	0.10616	0.0751075	0.198851	0.144966	0.108854	0.0889262	0.140631	0.0741794	0.0676586	0.24373	0.0582689	0.245296	0.0601539	0.0544882	0.0411419	0.242946	0.308954	0.120446	0.116894	3.46574	0.81093	0.0723207	0.0620354	0.0363319	0.229523	0.367417	0.0468836	0.128393	0	0.0430595	0.0657877
P47	PLASMA	SMA	Baseline	M	7.4	3	3/4	Mild	0.774727	0.324255	5.26269	0.548121	2.33699	3.49347	2.3979	3.66868	0.165514	0.116004	0.0468836	0.0962189	0.115113	0.118672	0.0582689	0.0639133	0.0148886	0.0237165	0.00697561	0.215918	0.00796817	0.109751	0.0178399	0.0129162	0.0129162	0.0980337	0.299364	0.0109399	0.127513	1.96009	0.29788	0.0344014	0.0276152	0.0129162	0.165514	0.430483	0	0.0695261	0.0168571	0.0237165	0.0382587
P58	PLASMA	SMA	J184	M	7.9	3	3/4	Mild	0.779325	0.340749	5.97635	0.631804	1.66393	3.56388	3.2581	3.31054	0.0440169	0.0760347	0.111541	0.0401818	0.130151	0.0516432	0.0392207	0.0237165	0.0129162	0.0148886	0.00598207	0.219136	0.00895974	0.103459	0.0148886	0.0139029	0.0119286	0.0843411	0.281412	0.0129162	0.13715	1.77834	0.30822	0.0295588	0.0256677	0.0217615	0.131905	0.420682	0.0158733	0.0685928	0.0119286	0.0207825	0.0421012
P39	PLASMA	SMA	Baseline	M	4.3	2	NA	Mild	0.425268	0.37363	5.7462	0.741937	2.64617	4.11904	2.76001	3.64545	0.064851	0.0880109	0.0685928	0.0344014	0.125751	0.0610951	0.0487902	0.0178399	0.0139029	0.0109399	0.00796817	0.164667	0.00697561	0.0980337	0.0119286	0.0109399	0.00995033	0.0468836	0.273837	0.00995033	0.238229	1.56444	0.352767	0.0207825	0.0188218	0	0.201307	0.381172	0.0109399	0.110647	0.0119286	0.0227395	0.0363319
P52	PLASMA	SMA	J184	M	4.8	2	NA	Mild	0.404798	0.357674	5.33272	0.586119	1.93874	3.65066	2.34469	3.23475	0.0592119	0.118672	0.0601539	0.0353671	0.115113	0.0478373	0.0246926	0.0188218	0.00796817	0.0188218	0.00598207	0.0962189	0	0.0962189	0.0109399	0.0119286	0.00895974	0.0411419	0.261595	0.00895974	0.297137	1.69745	0.263902	0.0324672	0.0266419	0.0109399	0.131905	0.354172	0.0119286	0.0741794	0.0119286	0.0198026	0.0324672
P41	PLASMA	SMA	Baseline	M	7.9	2	NA	Mild	0.444045	0.452985	5.76205	0.71784	2.95491	3.61899	2.26592	3.61092	0.0704585	0.07139	0.0372958	0.0478373	0.125751	0.0629748	0.0601539	0.0334348	0.0178399	0.0139029	0.00598207	0.270027	0.00796817	0.114221	0.0139029	0.0119286	0.00995033	0.0751075	0.349247	0.0129162	0.160417	1.66393	0.276115	0.0305292	0.0246926	0.00995033	0.134531	0.371564	0	0.0898407	0.0109399	0.0168571	0.0430595
P53	PLASMA	SMA	J184	M	8.4	2	NA	Mild	0.430483	0.322083	4.99721	0.669879	2.82731	3.18635	2.10047	3.44042	0.279902	0.140631	0.07139	0.0685928	0.178983	0.140631	0.0852598	0.0907544	0.0778865	0.0497421	0.0353671	0.157858	0.0295588	0.214305	0.0401818	0.0421012	0.0276152	0.128393	0.247641	0.0506931	0.08158	2.8679	0.531216	0.0962189	0.0440169	0	0.146694	0.398105	0.0305292	0.101654	0.0188218	0.0295588	0.0592119
P42	PLASMA	SMA	Baseline	F	12.5	2	3/4	Mild	0.486123	0.370874	5.3033	0.698135	2.08194	3.32143	2.76632	3.10906	0.241376	0.118672	0.10436	0.0582689	0.176471	0.108854	0.0925792	0.102557	0.0620354	0.0421012	0.0266419	0.207827	0.0305292	0.249201	0.0256677	0.0382587	0	0.143234	0.48366	0.0544882	0.196389	2.72785	0.403463	0.0825012	0.0468836	0.0168571	0	0.395415	0.0314987	0.0889262	0.0285875	0.0188218	0.0554347
P63	PLASMA	SMA	J184	F	14.2	2	3/4	Mild	0.419368	0.375693	5.16479	0.732368	2.5416	3.45632	3.03975	2.66723	0.103459	0.0852598	0.0344014	0.0544882	0.118672	0.0704585	0.0421012	0.0363319	0.0148886	0.0139029	0.00895974	0.160417	0.00995033	0.105261	0.0158733	0.0119286	0.00995033	0.064851	0.239804	0.0129162	0.0592119	2.27109	0.322083	0.10616	0.0266419	0.0148886	0.136278	0.393393	0	0.0834216	0.0148886	0.0207825	0.0411419
P49	PLASMA	SMA	Baseline	M	11.6	2	3/4	Mild	0.402126	0.257738	6.06146	0.676001	2.25234	3.43721	2.22894	3.53223	0.0657877	0.0834216	0.0421012	0.0344014	0.117783	0.0639133	0.0285875	0.0334348	0.0109399	0.0119286	0.00598207	0.121332	0.0109399	0.0971267	0.00895974	0.00895974	0.00895974	0.0401818	0.228728	0.0109399	0.0916672	1.94305	0.361165	0.0880109	0.0295588	0	0.117783	0.410121	0.0158733	0.0843411	0.0139029	0.0227395	0.0430595
P59	PLASMA	SMA	J184	M	12.1	2	3/4	Mild	0.442761	0.39069	5.83773	0.708036	1.68455	3.47197	3.66612	3.78419	0.0788112	0.07139	0.0468836	0.0392207	0.112435	0.0620354	0.0372958	0.0344014	0.0158733	0.0178399	0.00498754	0.206201	0.00895974	0.120446	0.0168571	0.0119286	0.00995033	0.0861777	0.446607	0.0148886	0.158712	2.35328	0.431133	0.0506931	0.0324672	0.0109399	0.147558	0.354172	0.0139029	0.0751075	0.0139029	0.0188218	0.0468836
P5	PLASMA	CONTROL	Control	M	1.8	Control	Control	Control	0.765468	0.294906	5.63121	0.673964	2.79117	3.10459	2.1506	3.86073	0.132781	0.115113	0.0563803	0.07139	0.079735	0.0934903	0.0525925	0.0392207	0.00995033	0.0207825	0.00796817	0.136278	0.0217615	0.0685928	0.00995033	0.0178399	0.0129162	0.0440169	0.14842	0.0109399	0.0989399	2.07317	0.579418	0.0440169	0.0227395	0.0139029	0.410784	2.04381	0.0227395	0.183987	0.0266419	0.0285875	0.0421012
P6	PLASMA	CONTROL	Control	F	1.6	Control	Control	Control	0.732368	0.42396	5.31812	0.303801	2.50144	3.29213	2.81541	3.4012	0.157858	0.157858	0.0620354	0	0.130151	0.107957	0.0468836	0.0535408	0.0217615	0.0207825	0.0148886	0.110647	0.0158733	0.0834216	0.0148886	0.0188218	0.0119286	0.0353671	0.177309	0.0139029	0.0889262	2.49321	0.323532	0.0825012	0.079735	0.0256677	0.188138	2.66026	0.0506931	0	0.0535408	0.079735	0.152721
P7	PLASMA	CONTROL	Control	M	3	Control	Control	Control	0.363253	0.649718	5.30827	0.732368	4.27805	3.35341	2.27521	4.07073	0.205387	0.10075	0.0324672	0.127513	0.124869	0.114221	0.0760347	0.107059	0.0217615	0.0478373	0.0119286	0.133656	0.133656	0.144966	0.0334348	0.0217615	0.0168571	0.0449734	0.157004	0.139762	0.0834216	1.9036	0.425268	0.0449734	0.0382587	0.0109399	0.261595	0.534151	0.0198026	0.107957	0.0217615	0.0334348	0.0401818
P8	PLASMA	CONTROL	Control	F	10.3	Control	Control	Control	0.272315	0.270027	5.60947	0.426574	3.30322	3.4012	1.47705	3.54385	0.105261	0.0898407	0.0554347	0.0430595	0.101654	0.0898407	0.0382587	0.0178399	0.0109399	0.00895974	0.00995033	0.103459	0.0158733	0.0620354	0.0129162	0.00995033	0.00995033	0.0421012	0.117783	0	0.0468836	1.75958	0.340037	0.0276152	0.0237165	0.0129162	0.152721	2.94969	0.0198026	0.134531	0.0148886	0.0256677	0.0430595
P65	PLASMA	CONTROL	Control	M	11.4	Control	Control	Control	0.391366	0.271553	5.51343	0.319181	4.05004	3.62167	2.30857	3.11352	0.157858	0.131905	0.0324672	0.0834216	0.13715	0.147558	0.0440169	0.0741794	0.0227395	0.0266419	0.0168571	0.10075	0.0158733	0.08158	0.0168571	0.0207825	0.0119286	0.0334348	0.0934903	0.0198026	0.064851	2.73437	0.318454	0.0843411	0.0751075	0.0353671	0.114221	2.7213	0.0667236	0.116004	0.0741794	0.155293	0.300845
P67	PLASMA	CONTROL	Control	F	13	Control	Control	Control	0.319181	0.279146	5.34711	0.4389	2.65324	2.85071	1.68083	3.47816	0.103459	0.0870947	0.0392207	0.0468836	0.0870947	0.08158	0.0237165	0.0198026	0.00895974	0.0109399	0.00697561	0.0760347	0.0178399	0.0639133	0.00598207	0.00895974	0.0119286	0.0256677	0.108854	0.00995033	0.0535408	1.61741	0.297137	0.0207825	0.0188218	0.0148886	0.170586	2.38509	0.0207825	0.118672	0.0158733	0.0198026	0.0285875
P69	PLASMA	CONTROL	Control	M	1.3	Control	Control	Control	0.472501	0.445967	6.05678	0.854415	4.18358	4.09767	2.74727	3.38439	0.0898407	0.0685928	0.0363319	0.0639133	0.116004	0.0554347	0.0276152	0.0256677	0.00895974	0.0139029	0.00796817	0.0916672	0.00895974	0.0852598	0.00697561	0.00895974	0.00697561	0.0256677	0.0916672	0.00995033	0.0285875	1.72811	0.478096	0.0421012	0.0266419	0.0139029	0.153579	0.372253	0.0178399	0.155293	0.0119286	0.0178399	0.0324672
P70	PLASMA	CONTROL	Control	F	2.4	Control	Control	Control	0.270027	0.208639	4.81218	0.416075	2.44235	2.5337	1.93152	2.95491	0.121332	0.128393	0.0440169	0.0459289	0.102557	0.0998453	0.0276152	0.0334348	0.00895974	0.0178399	0.00895974	0.0525925	0.0188218	0.0516432	0.0109399	0.0119286	0.0119286	0.0237165	0.0685928	0.0129162	0.0401818	1.91692	0.35347	0.0544882	0.0256677	0	0.182322	2.11142	0.0334348	0.13715	0.0217615	0.0305292	0.0334348
P71	PLASMA	CONTROL	Control	M	20.2	Control	Control	Control	0.363253	0.215111	5.46383	0.568151	2.67415	3.3322	1.88403	3.74479	0.357674	0.200489	0.0459289	0.139762	0.0825012	0.162119	0.0751075	0.0998453	0.0227395	0.0497421	0.0139029	0.242946	0.0158733	0.0898407	0.0237165	0.0158733	0.0148886	0.0944007	0.345007	0.0129162	0.180653	2.33408	0.363948	0.0554347	0.0411419	0.0207825	0.215918	1.90509	0.0188218	0.13715	0.0246926	0.0305292	0.0363319
P72	PLASMA	CONTROL	Control	F	3.1	Control	Control	Control	0.260825	0.287432	4.62497	0.567584	3.62167	2.75366	2.47654	2.81541	0.238229	0.147558	0.0401818	0.212689	0.116004	0.236652	0.08158	0.155293	0.0295588	0.0478373	0.0168571	0.173953	0.0198026	0.103459	0.0266419	0.0178399	0.0178399	0.0535408	0.217528	0.0178399	0.0535408	3.10459	0.223943	0.263902	0.0334348	0	0.19062	1.56653	0.0382587	0.103459	0.0392207	0.0372958	0.0573251
P73	PLASMA	CONTROL	Control	F	0	Control	Control	Control	0.45362	0.281412	5.68358	1.06471	3.9684	3.30322	2.87356	3.56105	0.0989399	0.113329	0.0440169	0.0411419	0.103459	0.105261	0.0237165	0.0129162	0.0109399	0.00796817	0.0119286	0.0639133	0.0188218	0.0516432	0.0109399	0.0158733	0.0109399	0.0334348	0.0411419	0.0129162	0.0276152	2.09679	0.651283	0.115113	0.0401818	0	0.35347	3.31782	0.0544882	0.274597	0.0372958	0.0382587	0.0704585
P74	PLASMA	CONTROL	Control	F	2	Control	Control	Control	0.215918	0.284427	5.22575	0.493476	2.63189	3.3322	3.31419	3.09104	0.0573251	0.0861777	0.0421012	0.0421012	0.107059	0.0723207	0.0285875	0.0276152	0.00697561	0.00895974	0.00697561	0.0544882	0.0168571	0.0601539	0.00895974	0.00995033	0.00995033	0.0168571	0.108854	0.0148886	0.0392207	1.59737	0.29565	0.0487902	0.0411419	0.0198026	0.169743	2.5177	0.0285875	0.0601539	0.0217615	0.0334348	0.0525925
P76	PLASMA	CONTROL	Control	M	0	Control	Control	Control	0.406798	0.398105	5.57595	0.652846	3.7329	3.32143	2.91777	3.157	0.153579	0.13715	0.0487902	0.119559	0.109751	0.1415	0.0573251	0.0497421	0.0168571	0.0178399	0.0148886	0.20945	0.0217615	0.0880109	0.0129162	0.0129162	0.0148886	0.0401818	0.0907544	0.0129162	0.0246926	1.9125	0.30822	0.0944007	0.0401818	0.0353671	0.161268	3.22287	0.0285875	0.122218	0.0285875	0.0468836	0.0544882
P77	PLASMA	CONTROL	Control	M	0	Control	Control	Control	0.583332	0.443403	5.31321	0.824175	2.5416	2.76001	2.94444	2.22894	0.109751	0.116004	0.0657877	0.0629748	0.107059	0.0751075	0.0411419	0.0372958	0.0148886	0.0217615	0.0168571	0.0695261	0.0227395	0.0563803	0.00995033	0.0119286	0.0129162	0.0276152	0.0962189	0.0119286	0.0516432	1.17248	0.132781	0.0563803	0.0497421	0.0217615	0.0741794	3.44999	0.0324672	0.133656	0.0246926	0.0353671	0.0695261
P78	PLASMA	CONTROL	Control	M	0	Control	Control	Control	0.324255	0.381855	5.34233	0.996949	3.94352	2.41591	2.52573	3.06339	0.0825012	0.0925792	0.0421012	0.0487902	0.108854	0.114221	0.0324672	0.0256677	0.00796817	0.0119286	0.0119286	0.0880109	0.0246926	0.0582689	0.0109399	0.0139029	0.00796817	0.0217615	0.0535408	0.0129162	0.0295588	1.30563	0.31335	0.0806579	0.0487902	0	0.212689	2.41591	0.0411419	0.207014	0.0401818	0.0497421	0.0601539
P79	PLASMA	CONTROL	Control	M	0.3	Control	Control	Control	0.388658	0.624333	5.3799	1.12493	4.49312	2.05156	2.77259	3.56105	0.08158	0.076961	0.0478373	0.0334348	0.126633	0.0563803	0.0217615	0.0158733	0.00995033	0.0109399	0.0119286	0.0610951	0.00796817	0.0953102	0	0.00895974	0.00995033	0.0217615	0.076961	0.00796817	0.0421012	1.38128	0.302324	0.0363319	0.0295588	0.0188218	0.193097	0.608134	0.0198026	0.116894	0.0256677	0.0295588	0.0411419
P80	PLASMA	CONTROL	Control	F	0.1	Control	Control	Control	0.200489	0.473124	5.20949	0.71784	2.60269	2.63189	2.55723	2.05412	0.112435	0.0916672	0.0544882	0.0667236	0.107059	0.0620354	0.0440169	0.0305292	0.0158733	0.0158733	0.0353671	0.0980337	0.0276152	0.064851	0.0207825	0.0188218	0.0148886	0.0506931	0.0834216	0.0158733	0.0592119	0.828552	0.0953102	0.0695261	0.0732505	0.0237165	0.129272	3.55535	0.0392207	0.136278	0.0246926	0.0372958	0.0592119
P82	PLASMA	CONTROL	Control	F	4.9	Control	Control	Control	0.218332	0.273837	5.31321	0.448525	2.43361	3.3673	3.03975	3.14415	0.0852598	0.0788112	0.0382587	0.0610951	0.0989399	0.0852598	0.0468836	0.0421012	0.00995033	0	0.0109399	0.0971267	0.0227395	0.0601539	0.0109399	0.0139029	0.0119286	0.0334348	0.0601539	0.0139029	0.0285875	1.19089	0.225541	0.0372958	0.0535408	0	0.161268	2.16102	0.0256677	0.07139	0.0440169	0.0353671	0.0563803
P83	PLASMA	CONTROL	Control	M	3.2	Control	Control	Control	0.617345	0.357674	5.41165	0.746688	4.00369	3.39115	2.44235	3.32504	0.0468836	0.064851	0.0392207	0.0295588	0.129272	0.0440169	0.0178399	0.0129162	0.00796817	0.00995033	0.00796817	0.0266419	0.0109399	0.0834216	0.00598207	0.00995033	0	0.0139029	0.0353671	0.00796817	0.0129162	1.18479	0.234281	0.0741794	0.0285875	0	0.198851	0.416075	0.0207825	0.0778865	0.0178399	0.0237165	0.0372958
P84	PLASMA	CONTROL	Control	F	2.4	Control	Control	Control	0.363253	0.3379	5.1299	0.594983	3.28091	3.2308	2.45101	2.62467	0.0497421	0.0506931	0.0421012	0.0363319	0.10436	0.0497421	0.0256677	0.0256677	0.00697561	0.0109399	0.00598207	0.0554347	0.00697561	0.0998453	0.00895974	0.00995033	0.0109399	0.0227395	0.0620354	0.0119286	0.0129162	1.56862	0.133656	0.0372958	0.0295588	0.0178399	0.0723207	0.356975	0.0139029	0.0544882	0.0246926	0.0276152	0.0401818
P104	PLASMA	CONTROL	Control	M	7.4	Control	Control	Control	0.519389	0.587231	6.32794	0.774727	4.70048	4.22244	3.74479	3.87743	0.229523	0.131905	0.0870947	0.0563803	0.151862	0.0861777	0.07139	0.076961	0.0695261	0	0.0430595	0.178146	0.0217615	0.202124	0.0256677	0.0440169	0.0314987	0.114221	0.131028	0.0440169	0.076961	2.5337	0.640274	0.079735	0.064851	0.0430595	0.311887	0.584448	0.0392207	0.257738	0.0430595	0.0440169	0.102557
P85	PLASMA	CONTROL	Control	F	7.8	Control	Control	Control	0.276115	0.3379	5.45532	0.447247	3.96272	3.32504	3.50255	3.69883	0.155293	0.144966	0.0334348	0.0610951	0.0953102	0.109751	0.0401818	0.0639133	0.0158733	0.0256677	0.00995033	0.156149	0.0198026	0.076961	0.0148886	0.0129162	0.0129162	0.0563803	0.194744	0.0168571	0.0554347	2.22029	0.392042	0.107059	0.0285875	0	0.266203	2.25234	0.0285875	0.180653	0.0266419	0.0344014	0.0497421
P88	PLASMA	CONTROL	Control	F	0	Control	Control	Control	0.259283	0.533565	5.39363	1.34547	2.49321	2.49321	3.06339	2.64617	0.128393	0.105261	0.064851	0.0506931	0.0925792	0.0989399	0.0324672	0.0198026	0.0139029	0.0198026	0.0109399	0.0751075	0.0178399	0.0468836	0.00697561	0.00895974	0.00895974	0.0334348	0.076961	0.00995033	0.0449734	1.11186	0.24998	0.0392207	0.0334348	0.0227395	0.253091	3.45316	0	0.14842	0.0266419	0.0285875	0.0535408
P89	PLASMA	CONTROL	Control	M	0.1	Control	Control	Control	0.402795	0.509825	5.52545	0.850151	3.85015	2.57261	3.11795	3.63759	0.223144	0.119559	0.0430595	0.19721	0.102557	0.131028	0.0825012	0.0953102	0.0256677	0.0363319	0.0129162	0.174793	0.0207825	0.0667236	0.0207825	0.0178399	0.0207825	0.076961	0.157858	0.0158733	0.0806579	1.96571	0.65752	0.0685928	0.0401818	0.0227395	0.246079	3.60005	0.0382587	0.273837	0.0305292	0.0363319	0.0962189
P90	PLASMA	CONTROL	Control	M	0	Control	Control	Control	0.268499	0.349247	4.85203	0.506215	3.9279	2.70805	2.54945	2.3155	0.101654	0.0889262	0.0516432	0.0667236	0.0989399	0.076961	0.0334348	0.0207825	0.0109399	0.00995033	0.0109399	0.0449734	0.0178399	0.0563803	0.00796817	0.00895974	0.00995033	0.0207825	0.0657877	0.0139029	0.0295588	1.18784	0.149282	0.0468836	0.0334348	0.0207825	0	3.51453	0.0266419	0.114221	0	0.0344014	0.0506931
P91	PLASMA	CONTROL	Control	F	0	Control	Control	Control	0.499562	0.476234	5.53733	1.80829	4.00003	3.39786	3.31054	3.44042	0.111541	0.127513	0.0506931	0.0535408	0.0953102	0.131905	0.0334348	0.0178399	0.00895974	0.00995033	0.0305292	0.105261	0.0256677	0.0601539	0.0217615	0.0158733	0.0148886	0.0478373	0.0582689	0.0139029	0.0401818	1.88403	0.664748	0.109751	0.0468836	0.0158733	0.307485	3.10009	0.0421012	0.24059	0.0382587	0.0324672	0.0741794
P92	PLASMA	CONTROL	Control	F	0.1	Control	Control	Control	0.369492	0.547543	5.59471	0.708036	3.13983	3.29584	2.89591	3.97594	0.123102	0.107059	0.0392207	0.0751075	0.0971267	0.076961	0.0372958	0.0449734	0.0109399	0.0139029	0.0119286	0.0934903	0.0217615	0.0601539	0.0129162	0	0.0109399	0.0324672	0.076961	0.0148886	0.0449734	1.83418	0.593327	0.0487902	0.0535408	0.0188218	0.183987	3.34286	0.0324672	0.215111	0.0237165	0.0344014	0.08158
P93	PLASMA	CONTROL	Control	M	0.6	Control	Control	Control	0.392718	0.401457	5.96615	1.16627	3.82647	3.32863	3.54096	3.03013	0.0695261	0.10436	0.0601539	0.0525925	0.123986	0.0629748	0.0295588	0.0198026	0.00995033	0.0129162	0.0148886	0.0563803	0.00895974	0.0880109	0.00697561	0.00995033	0.00697561	0.0217615	0.0695261	0.0109399	0.0525925	1.55814	0.245296	0.0401818	0.0353671	0.0246926	0.208639	0.393393	0.0188218	0.130151	0.0198026	0.0305292	0.0573251
P94	PLASMA	CONTROL	Control	M	0.2	Control	Control	Control	0.470004	0.570414	5.11799	0.841567	4.2485	2.5337	2.79728	4.14789	0.322808	0.211071	0.0825012	0.232698	0.132781	0.187309	0.0788112	0.0861777	0.0207825	0.0440169	0.00895974	0.223943	0.0139029	0.126633	0.00995033	0.0168571	0.0139029	0.0449734	0.133656	0.0119286	0.0620354	3.01553	0.393393	0.151862	0.0276152	0.0237165	0.236652	0.557327	0.0237165	0.105261	0.0468836	0.0506931	0.0582689
P95	PLASMA	CONTROL	Control	M	0.1	Control	Control	Control	0.266203	0.256965	5.31812	0.708036	2.72785	3.22684	3.41773	3.51155	0.103459	0.102557	0.0372958	0.0788112	0.102557	0.0788112	0.0440169	0.0401818	0.0119286	0.0129162	0.0109399	0.10436	0.0158733	0.0667236	0.00995033	0.0119286	0.0109399	0.0227395	0.0953102	0.0158733	0.0392207	2.24284	0.541743	0.0506931	0.0392207	0.0207825	0.223144	3.62434	0.0305292	0.170586	0.0314987	0.0401818	0.0629748
P96	PLASMA	CONTROL	Control	F	0	Control	Control	Control	0.198851	0.380489	5.41165	0.531804	2.38324	3.52046	2.96527	2.93386	0.1441	0.129272	0.0778865	0.136278	0.103459	0.0962189	0.0411419	0.0468836	0.0158733	0.0198026	0.00995033	0.0989399	0.0227395	0.0639133	0	0.0109399	0.0129162	0.0266419	0.173113	0.0139029	0.0610951	1.78171	0.372942	0.0582689	0.0305292	0	0.154436	3.25037	0.0276152	0.127513	0.0344014	0.0372958	0.0487902
P97	PLASMA	CONTROL	Control	M	8.7	Control	Control	Control	0.452349	0.386622	5.71043	0.940007	4.56643	4.38078	2.50144	3.87328	0.14583	0.122218	0.0685928	0.0870947	0.105261	0.0695261	0.0392207	0.0363319	0.0148886	0.0207825	0.00697561	0.116894	0.00895974	0.0934903	0.00796817	0	0.00895974	0.0392207	0.101654	0.0139029	0.0639133	1.97962	0.783902	0.0610951	0.0305292	0.0392207	0.370183	0.459322	0	0.269263	0.0188218	0.0217615	0.0392207
P98	PLASMA	CONTROL	Control	F	8.8	Control	Control	Control	0.42396	0.316998	5.92959	0.565882	3.69387	3.08191	2.16102	3.26576	0.166362	0.152721	0.0401818	0.0657877	0.0880109	0.10616	0.0382587	0.0610951	0.0178399	0.0276152	0.00995033	0.146694	0.0237165	0.064851	0.0119286	0.0129162	0.0129162	0.0554347	0.153579	0.0129162	0.0843411	1.82938	0.31554	0.0363319	0.0276152	0	0.183155	2.48491	0.0276152	0.147558	0.0487902	0.0266419	0.0610951
P99	PLASMA	CONTROL	Control	F	9.2	Control	Control	Control	0.400788	0.291923	5.60947	0.34217	3.54962	3.40784	2.25129	3.58629	0.0898407	0.10436	0.0382587	0.0468836	0.10616	0.0953102	0.0324672	0.0217615	0.0109399	0.0139029	0.00598207	0.0889262	0.0129162	0.0544882	0.00895974	0.00895974	0.0109399	0.0421012	0.0898407	0.0109399	0.0639133	1.60141	0.332894	0.0372958	0.0256677	0.0168571	0.223943	2.73437	0.0295588	0.150143	0.0227395	0.0324672	0.0401818
P1	PLASMA	CONTROL	Control	M	2.1	Control	Control	Control	0.471877	0.380489	5.32788	0.698135	4.2002	3.54385	2.68102	3.68387	0.441476	0.167208	0.10616	0.0953102	0.164667	0.157004	0.142367	0.133656	0.157858	0.0898407	0.08158	0.235072	0.0421012	0.278389	0.0639133	0.064851	0.0421012	0.268499	0.223943	0.107957	0.0907544	3.61899	0.854415	0.0861777	0.0760347	0.0778865	0.21188	0.414755	0.0620354	0.160417	0.0459289	0.0497421	0.0861777
P2	PLASMA	CONTROL	Control	M	2.2	Control	Control	Control	0.989541	0.413433	5.0626	0.586119	3.8795	3.30689	2.08691	3.53806	0.405465	0.146694	0.0760347	0.0880109	0.156149	0.129272	0.110647	0.10436	0.0953102	0.0535408	0.0506931	0.13715	0.0305292	0.184818	0.0430595	0.0468836	0.0198026	0.158712	0.165514	0.0852598	0.0843411	3.74005	0.779325	0.0620354	0.0880109	0.076961	0.204572	0.379121	0.0601539	0.120446	0.0344014	0.0430595	0.105261
P100	PLASMA	CONTROL	Control	F	1.2	Control	Control	Control	0.447886	0.361861	5.92693	0.756122	3.87536	2.96011	2.8094	3.2884	0.261595	0.122218	0.131028	0.0563803	0.157858	0.0953102	0.107957	0.0732505	0.0459289	0.0430595	0.0334348	0.134531	0.0285875	0.187309	0	0	0.0227395	0.0998453	0.194744	0.0468836	0	2.41591	0.415415	0.0592119	0.0685928	0.0478373	0.175633	0.499562	0.0487902	0.0898407	0.0246926	0	0.0620354
P101	PLASMA	CONTROL	Control	F	7.4	Control	Control	Control	0.522952	0.254642	5.65249	0.632335	4.25135	4.09434	2.41591	3.58906	0.128393	0.1441	0.0478373	0.0639133	0.107059	0.111541	0.0295588	0.0459289	0.0119286	0.0227395	0.00995033	0.0676586	0.0168571	0.0497421	0.00895974	0.0119286	0.00796817	0.0411419	0.0704585	0.0119286	0.0430595	1.89311	0.459322	0.0629748	0.0324672	0.0217615	0.276115	2.96527	0.0305292	0.166362	0.0227395	0.0382587	0.0525925
P103	PLASMA	CONTROL	Control	F	0.8	Control	Control	Control	0.215111	0.285931	4.37071	0.401457	3.03495	3.13549	1.66203	3.59182	0.244514	0.187309	0.0554347	0.162119	0.0989399	0.181488	0.0667236	0.138892	0.0207825	0.0563803	0.0129162	0.14583	0.0217615	0.08158	0.0217615	0.0198026	0.0158733	0.0344014	0.163818	0.0237165	0.0667236	2.8848	0.42853	0.116894	0.0314987	0.0178399	0.508623	1.82616	0.0305292	0.161268	0.0363319	0.0421012	0.0610951
P105	PLASMA	CONTROL	Control	M	0.4	Control	Control	Control	0.444686	0.509224	5.15329	0.81093	4.03777	3.17805	2.82138	3.24259	0.436318	0.213497	0.188138	0.107059	0.166362	0.193921	0.124869	0.166362	0.123102	0.109751	0.0760347	0.202941	0.0401818	0.265436	0.0497421	0.0554347	0	0.196389	0.220741	0.0962189	0.116894	3.01062	0.635518	0.102557	0.0741794	0.0411419	0.188138	0.43308	0.0563803	0.171429	0.0639133	0.0573251	0.0695261
P106	PLASMA	CONTROL	Control	M	5.6	Control	Control	Control	0.579978	0.311154	5.42495	0.413433	3.48124	2.60269	2.45101	2.93916	0.0971267	0.10075	0.0353671	0.0497421	0.0880109	0.0834216	0.0372958	0.0207825	0.0109399	0.00995033	0.0119286	0.1415	0.0227395	0.0629748	0.0158733	0.0129162	0	0.0459289	0.115113	0.0109399	0.0363319	1.16315	0.168899	0.0421012	0.0353671	0.0129162	0.0944007	2.45101	0.0344014	0.0478373	0.0237165	0.0334348	0.0440169
P107	PLASMA	CONTROL	Control	F	0	Control	Control	Control	0.503197	0.251537	5.34711	0.336472	3.39451	3.06339	2.4248	3.81771	0.130151	0.136278	0.0535408	0.101654	0.0907544	0.0907544	0.0324672	0.0324672	0.0119286	0.0227395	0.00796817	0.0870947	0.0158733	0.0535408	0.00995033	0.0109399	0.0119286	0.0246926	0.0953102	0.00895974	0.0639133	1.88858	0.361861	0.0344014	0.0295588	0.0178399	0.146694	2.6174	0.0178399	0.0760347	0.0198026	0.0276152	0.0459289
P108	PLASMA	CONTROL	Control	F	3.49589	Control	Control	Control	0.162969	0.303063	5.17048	0.528273	2.34851	3.30322	2.45101	2.6174	0.195567	0.164667	0.0573251	0.0825012	0.0898407	0.18648	0.0430595	0.107059	0.0188218	0.0353671	0.0158733	0.130151	0.0217615	0.0843411	0.0139029	0.0188218	0.0119286	0.0554347	0.221542	0.0148886	0.0723207	2.2439	0.198031	0.118672	0.0334348	0	0.131905	2.79117	0.0188218	0.0629748	0.0478373	0.0266419	0.0392207
P109	PLASMA	CONTROL	Control	F	1.31233	Control	Control	Control	0.408128	0.215111	4.62497	0.242946	3.60005	2.5416	2.11866	2.76001	0.273076	0.157858	0.0411419	0.112435	0.0953102	0.129272	0.0440169	0.0907544	0.0158733	0.0266419	0.00895974	0.109751	0.0139029	0.0732505	0.00995033	0.0129162	0.00895974	0.0372958	0.138021	0.0139029	0.0314987	2.16102	0.167208	0.0353671	0.0207825	0	0.117783	2.0334	0.0207825	0.0843411	0.0246926	0.0276152	0.0344014
P110	PLASMA	CONTROL	Control	M	0.758904	Control	Control	Control	0.146694	0.183987	4.70048	0.505612	3.25037	2.87356	1.61144	3.27714	0.0916672	0.107059	0.0421012	0.0478373	0.0944007	0.0916672	0.0237165	0.0198026	0.00796817	0.0119286	0.0109399	0.0353671	0.0129162	0.0478373	0.00697561	0.00995033	0.0109399	0.0198026	0.0639133	0.0109399	0.0344014	1.52388	0.337186	0.0314987	0.0227395	0.0148886	0.14583	1.91102	0.0227395	0.131028	0.0276152	0.0276152	0.0276152
P111	PLASMA	CONTROL	Control	M	3.01096	Control	Control	Control	0.1441	0.154436	4.29729	0.529451	2.40695	3.12676	1.09861	2.8848	0.180653	0.128393	0.0459289	0.116894	0.0989399	0.157004	0.0582689	0.0962189	0.0178399	0.0314987	0.0129162	0.180653	0.0198026	0.0916672	0.0119286	0.0158733	0.0148886	0.0516432	0.18648	0.0188218	0.0629748	3.6763	0.227932	0.290428	0.0266419	0.0198026	0.188966	1.66013	0.0401818	0.0620354	0.0276152	0.0305292	0.0392207
P112	PLASMA	CONTROL	Control	M	3.7	Control	Control	Control	0.498348	0.285179	4.37198	0.540579	2.54945	2.0554	2.26592	3.31419	0.4389	0.169743	0.064851	0.0953102	0.146694	0.173113	0.113329	0.168899	0.146694	0.0989399	0.08158	0.158712	0.0353671	0.29267	0.0478373	0.0516432	0.0421012	0.227136	0.19721	0.125751	0.0962189	3.5293	0.691145	0.109751	0.0525925	0	0.192272	0.377066	0.0535408	0.123102	0.0305292	0.0478373	0.076961
P113	PLASMA	CONTROL	Control	M	2.7	Control	Control	Control	0.445327	0.398105	5.43808	0.627007	3.39451	2.70805	2.1883	3.83298	0.288931	0.0898407	0.0392207	0.101654	0.109751	0.076961	0.0610951	0.0834216	0.0207825	0.0573251	0.0109399	0.123102	0.138892	0.139762	0.0314987	0.0237165	0.0188218	0.0497421	0.162119	0.163818	0.103459	2.45101	0.24686	0.0459289	0.0334348	0	0.120446	0.38798	0.0168571	0.0825012	0.0246926	0.0544882	0.0372958
P133	PLASMA	CONTROL	Control	M	4.3	Control	Control	Control	0.451076	0.29565	5.77455	0.415415	2.95491	3.82647	2.02946	3.20275	0.10075	0.0843411	0.136278	0.0421012	0.0861777	0.0825012	0.0401818	0.0188218	0.00796817	0.0109399	0.00796817	0.119559	0.0158733	0.0620354	0.00995033	0.0119286	0.0129162	0.0592119	0.161268	0.0129162	0.0788112	1.59127	0.310422	0.0246926	0.0246926	0.0139029	0.183987	2.5096	0.0198026	0.122218	0.0178399	0.0305292	0.0411419
P134	PLASMA	CONTROL	Control	F	0.7	Control	Control	Control	0.416075	0.260054	5.00395	0.573237	2.77882	2.63906	2.33988	3.47816	0.393393	0.142367	0.111541	0.0732505	0.204572	0.124869	0.0989399	0.0880109	0.120446	0.0788112	0.0592119	0.124869	0.0344014	0.297137	0.0506931	0.0601539	0.0392207	0.150143	0.149282	0.08158	0.113329	2.60269	0.541743	0.0544882	0.0751075	0.0324672	0.225541	0.421338	0.0723207	0.0907544	0	0.0363319	0.0760347
P135	PLASMA	CONTROL	Control	F	0.2	Control	Control	Control	0.423305	0.411447	4.96981	0.680568	1.82294	2.58022	2.62467	3.37759	0.205387	0.118672	0.0392207	0.10436	0.129272	0.103459	0.0440169	0.0563803	0.0168571	0.0207825	0.00796817	0.132781	0.00995033	0.0989399	0.0109399	0.0129162	0.00895974	0.0629748	0.101654	0.0119286	0.0314987	2.0149	0.334327	0.0430595	0.0295588	0	0.138892	0.502592	0.0168571	0.135405	0.0198026	0.0276152	0.0440169
P136	PLASMA	CONTROL	Control	F	6.2	Control	Control	Control	0.127513	0.156149	5.11799	1.79009	3.48431	3.53806	1.84845	3.2581	0.128393	0.105261	0.0411419	0.110647	0.08158	0.126633	0.0610951	0.173953	0.0227395	0.0676586	0.0129162	0.151003	0.0305292	0.0989399	0.0217615	0.0295588	0.0158733	0.0592119	0.193921	0.0237165	0.0843411	3.10906	0.374318	0.374318	0.0295588	0	0.241376	1.85473	0.0324672	0.189794	0.0392207	0.0392207	0.0449734
P137	PLASMA	CONTROL	Control	M	6.4	Control	Control	Control	0.698135	0.323532	5.90808	0.246079	4.31749	3.5175	2.12465	3.66868	0.107059	0.125751	0.0334348	0.0411419	0.126633	0.0998453	0.0363319	0.0372958	0.0129162	0.0168571	0.0109399	0.0657877	0.0129162	0.08158	0.0148886	0.0168571	0.0109399	0.0227395	0.0861777	0.0139029	0.0554347	1.86718	0.269263	0.0411419	0.0401818	0.0178399	0.146694	2.64617	0.0411419	0.10075	0.0324672	0.0506931	0.108854
P138	PLASMA	CONTROL	Control	M	9.21918	Control	Control	Control	0.227932	0.281412	5.8522	0.620576	2.04381	2.91777	2.70136	3.65325	0.0898407	0.102557	0.0401818	0.0468836	0.0971267	0.10075	0.0401818	0.0487902	0.0139029	0.0139029	0.00796817	0.122218	0.0158733	0.0962189	0.0139029	0.0158733	0.0109399	0.0334348	0.256965	0.0178399	0.109751	1.55814	0.239017	0.0582689	0.0392207	0	0.147558	2.84491	0	0.0870947	0.0217615	0.0353671	0.0363319
P139	PLASMA	CONTROL	Control	M	0.958904	Control	Control	Control	0.38798	0.29788	5.48894	0.511026	3.73767	3.31782	3.16125	3.43399	0.195567	0.122218	0.0459289	0.126633	0.0907544	0.126633	0.103459	0.0989399	0.0276152	0.0324672	0.0119286	0.228728	0.0256677	0.101654	0.0392207	0.0168571	0.0168571	0.0751075	0.194744	0.0256677	0.0676586	3.157	0.3379	0.195567	0.0363319	0.0178399	0.330742	2.48491	0.0276152	0.129272	0.0305292	0.0324672	0.0544882
P140	PLASMA	CONTROL	Control	M	15.0164	Control	Control	Control	0.166362	0.370874	5.48064	0.608134	3.79997	3.65066	1.92425	3.88978	0.079735	0.0834216	0.0353671	0.0421012	0.102557	0.0907544	0.0392207	0.0276152	0.0109399	0.00697561	0.0129162	0.079735	0.0158733	0.0620354	0.0109399	0.00697561	0.0119286	0.0314987	0.0592119	0.00995033	0.0237165	1.37877	0.531804	0.0870947	0.0363319	0.0207825	0.35347	1.78002	0.0237165	0.19721	0.0266419	0.0314987	0.0544882
P141	PLASMA	CONTROL	Control	M	2.49315	Control	Control	Control	0.171429	0.247641	5.22036	0.370874	3.23868	3.12676	2.32825	3.31782	0.121332	0.111541	0.0478373	0.0554347	0.0843411	0.0880109	0.0382587	0.0324672	0.00995033	0.0178399	0.0109399	0.157858	0.0148886	0.0788112	0.00895974	0.00995033	0.0119286	0.0334348	0.129272	0.0109399	0.0962189	1.66959	0.321359	0.0334348	0.0266419	0.0207825	0.128393	1.37624	0.0168571	0.0778865	0.0295588	0.0246926	0.0324672
P142	PLASMA	CONTROL	Control	F	0.221918	Control	Control	Control	0.130151	0.314081	5.34711	0.575489	2.69463	3.34286	3.10906	3.56388	0.169743	0.177309	0.0544882	0.115113	0.102557	0.0843411	0.0506931	0.0487902	0.0148886	0.0324672	0.0119286	0.10436	0.0178399	0.0657877	0.0109399	0.0168571	0.0129162	0.0372958	0.103459	0.0168571	0.076961	2.12346	0.48366	0.0401818	0.0487902	0.0168571	0.107957	3.42426	0.0237165	0.119559	0.0198026	0.0256677	0.0440169
P144	PLASMA	CONTROL	Control	M	0.4	Control	Control	Control	0.290428	0.255417	4.90527	0.304539	3.01062	3.09104	2.68102	3.13549	0.127513	0.114221	0.0751075	0.0704585	0.0980337	0.0852598	0.0449734	0.0421012	0.0148886	0.0178399	0.0168571	0.109751	0.0148886	0.0639133	0.00995033	0.0168571	0.0119286	0.0497421	0.125751	0.0148886	0.0487902	2.04252	0.185649	0.0870947	0.0217615	0.0139029	0.131028	2.94969	0	0.0629748	0.0324672	0.0276152	0.0344014
P145	PLASMA	CONTROL	Control	F	0.846575	Control	Control	Control	0.120446	0.276874	5.17048	0.483043	3.30322	2.94444	3.01062	3.8111	0.202941	0.159565	0.0525925	0.0741794	0.0989399	0.132781	0.0285875	0.10075	0.0158733	0.0372958	0.00895974	0.07139	0.0158733	0.079735	0.0119286	0.0178399	0.0109399	0.0256677	0.149282	0.0168571	0.0563803	2.5337	0.35977	0.076961	0.0266419	0.0139029	0.250759	2.195	0.0246926	0.127513	0.0314987	0.0324672	0.0440169
P146	PLASMA	CONTROL	Control	M	4.1	Control	Control	Control	0.404131	0.28968	4.14946	0.532978	2.54945	3.12676	1.86872	2.31154	0.116894	0.105261	0.0468836	0.0695261	0.1441	0.111541	0.0324672	0.0620354	0.0148886	0.0178399	0.0119286	0.0834216	0.00796817	0.0944007	0.0109399	0.0119286	0.0109399	0.0305292	0.0834216	0.0129162	0.0217615	2.66723	0.173113	0.125751	0.0276152	0.0119286	0.0944007	0.379805	0.0217615	0.0852598	0.0178399	0.0295588	0.0344014
P147	PLASMA	CONTROL	Control	M	7.9	Control	Control	Control	0.255417	0.311154	5.74939	0.618424	2.83908	3.19458	2.63189	3.70623	0.109751	0.0834216	0.0629748	0.0487902	0.0980337	0.0825012	0.0363319	0.0168571	0.00895974	0	0.00995033	0.0657877	0.0178399	0.0535408	0.00697561	0.00895974	0.00895974	0.0295588	0.0741794	0.0119286	0.0295588	1.4422	0.290428	0.0676586	0.0217615	0	0.150143	2.37676	0.0227395	0.206201	0.0198026	0.0246926	0.0459289
P148	PLASMA	CONTROL	Control	F	16.77	Control	Control	Control	0.383219	0.363253	4.98361	0.525911	3.91999	3.93378	2.12942	3.05871	0.0962189	0.0667236	0.0353671	0.0430595	0.117783	0.0563803	0.0266419	0.0440169	0.0109399	0.0129162	0.00697561	0.10616	0.0109399	0.108854	0.0119286	0.0109399	0.00697561	0.0372958	0.117783	0.0129162	0.0305292	1.88099	0.178146	0.0372958	0.0305292	0.0237165	0.0916672	0.34359	0.0256677	0.0834216	0.0129162	0.0353671	0.0314987
P149	PLASMA	CONTROL	Control	F	8.1	Control	Control	Control	0.371564	0.318454	5.2832	0.638163	2.00956	3.10459	2.29051	3.44042	0.157004	0.10616	0.0535408	0.0934903	0.0989399	0.123986	0.0704585	0.0925792	0.0198026	0.0305292	0.0119286	0.210261	0.0148886	0.0944007	0.0198026	0.0188218	0.0148886	0.0788112	0.336472	0.0158733	0.171429	2.56495	0.39069	0.0751075	0.0392207	0.0129162	0.193097	2.4248	0.0227395	0.245296	0.0227395	0.0237165	0.0421012
P150	PLASMA	CONTROL	Control	M	11.72	Control	Control	Control	0.520578	0.380489	5.48064	0.602675	3.87328	3.2581	1.97547	3.8416	0.0962189	0.0778865	0.0430595	0.0459289	0.113329	0.0506931	0.0227395	0.0198026	0.0109399	0.0119286	0.00796817	0.0582689	0.00895974	0.0916672	0.00796817	0.00895974	0.00895974	0.0295588	0.0554347	0.00598207	0.0188218	1.66393	0.471877	0.0334348	0.0295588	0.0207825	0.18648	0.423305	0.0198026	0.151003	0.0139029	0.0344014	0.0334348
P68	PLASMA	SMA	Baseline	M	0.3	1	NA	Severe	0.431782	0.473124	5.24702	1.15057	3.61362	3.61899	2.37491	3.82647	0.464363	0.192272	0.151862	0.133656	0.24998	0.165514	0.135405	0.0971267	0.144966	0.0695261	0.0620354	0.252314	0.0506931	0.242946	0.0459289	0.0478373	0.0497421	0.223144	0.384582	0.110647	0.230318	3.19458	0.924259	0.0778865	0.0880109	0.0468836	0.227136	0.442761	0.0563803	0.294161	0.0468836	0.0497421	0.0962189
[truncated: 132 more columns]

## Sheet: TableS4
Comparison	Molecules	P.Value	FDR	log2FC	Panel	omics	UniProt	Assay	Gene
SMA(Baseline) .vs. Control	PMVK	6.98298e-10	6.42434e-08	2.29211	Protein	Proteomics	Q15126	PMVK	PMVK
SMA(Baseline) .vs. Control	PRTFDC1	1.90054e-09	8.7425e-08	1.56989	Protein	Proteomics	Q9NRG1	PRTFDC1	PRTFDC1
SMA(Baseline) .vs. Control	IFI30	2.67588e-08	8.20604e-07	-1.1145	Protein	Proteomics	P13284	IFI30	IFI30
SMA(Baseline) .vs. Control	AKT1S1	7.51939e-07	1.72946e-05	1.22815	Protein	Proteomics	Q96B36	AKT1S1	AKT1S1
SMA(Baseline) .vs. Control	PTS	1.75559e-06	3.23029e-05	-1.29131	Protein	Proteomics	Q03393	PTS	PTS
SMA(Baseline) .vs. Control	SRP14	3.5633e-06	4.95563e-05	1.26097	Protein	Proteomics	P37108	SRP14	SRP14
SMA(Baseline) .vs. Control	EIF4B	3.77059e-06	4.95563e-05	1.16526	Protein	Proteomics	P23588	EIF4B	EIF4B
SMA(Baseline) .vs. Control	WWP2	9.09562e-06	0.0001046	0.809272	Protein	Proteomics	O00308	WWP2	WWP2
SMA(Baseline) .vs. Control	IL15	0.000229794	0.00224906	-0.71048	Protein	Proteomics	P40933	IL15	IL15
SMA(Baseline) .vs. Control	PSG1	0.000244463	0.00224906	-1.03455	Protein	Proteomics	P11464	PSG1	PSG1
SMA(Baseline) .vs. Control	TBCB	0.000292715	0.00244816	1.23768	Protein	Proteomics	Q99426	TBCB	TBCB
SMA(Baseline) .vs. Control	KIFBP	0.00045518	0.00348971	1.01058	Protein	Proteomics	Q96EK5	KIF1BP	KIFBP
SMA(Baseline) .vs. Control	NEFL	0.00146357	0.0103575	1.29947	Protein	Proteomics	P07196	NEFL	NEFL
SMA(Baseline) .vs. Control	CLSTN1	0.0015786	0.0103737	0.301612	Protein	Proteomics	O94985	CLSTN1	CLSTN1
SMA(Baseline) .vs. Control	SFRP1	0.0020893	0.0128144	0.71481	Protein	Proteomics	Q8N474	SFRP1	SFRP1
SMA(Baseline) .vs. Control	ASGR1	0.00271503	0.0156114	-0.384669	Protein	Proteomics	P07306	ASGR1	ASGR1
SMA(Baseline) .vs. Control	PAEP	0.00456806	0.0247213	-0.492746	Protein	Proteomics	P09466	PAEP	PAEP
SMA(Baseline) .vs. Control	CRIP2	0.00596364	0.0288953	-0.300527	Protein	Proteomics	P52943	CRIP2	CRIP2
SMA(Baseline) .vs. Control	MAD1L1	0.00596752	0.0288953	-0.977475	Protein	Proteomics	Q9Y6D9	MAD1L1	MAD1L1
SMA(Baseline) .vs. Control	LTBP3	0.00881355	0.0405423	-0.409819	Protein	Proteomics	Q9NS15	LTBP3	LTBP3
SMA(Baseline) .vs. Control	FCAR	0.00995441	0.0436098	-0.497243	Protein	Proteomics	P24071	FCAR	FCAR
SMA(Baseline) .vs. Control	NEFH	6.67295e-11	6.67295e-11	267.828	Protein	Proteomics
SMA(J184) .vs. Control	PMVK	4.96059e-13	4.56375e-11	3.67705	Protein	Proteomics	Q15126	PMVK	PMVK
SMA(J184) .vs. Control	PRTFDC1	4.47801e-12	2.05989e-10	2.56278	Protein	Proteomics	Q9NRG1	PRTFDC1	PRTFDC1
SMA(J184) .vs. Control	WWP2	1.18706e-10	3.64031e-09	1.60515	Protein	Proteomics	O00308	WWP2	WWP2
SMA(J184) .vs. Control	KIFBP	1.88039e-10	4.3249e-09	2.53046	Protein	Proteomics	Q96EK5	KIF1BP	KIFBP
SMA(J184) .vs. Control	AKT1S1	2.71868e-10	5.00237e-09	2.11175	Protein	Proteomics	Q96B36	AKT1S1	AKT1S1
SMA(J184) .vs. Control	CETN2	3.81787e-09	5.85407e-08	1.47019	Protein	Proteomics	P41208	CETN2	CETN2
SMA(J184) .vs. Control	TBCB	9.04176e-09	1.18835e-07	2.73126	Protein	Proteomics	Q99426	TBCB	TBCB
SMA(J184) .vs. Control	SRP14	1.65475e-08	1.90296e-07	2.24143	Protein	Proteomics	P37108	SRP14	SRP14
SMA(J184) .vs. Control	RPS6KB1	3.94973e-08	4.0375e-07	1.38903	Protein	Proteomics	P23443	RPS6KB1	RPS6KB1
SMA(J184) .vs. Control	EIF4B	6.12913e-08	5.6388e-07	1.76292	Protein	Proteomics	P23588	EIF4B	EIF4B
SMA(J184) .vs. Control	NAA10	7.92333e-08	6.62679e-07	1.94117	Protein	Proteomics	P41227	NAA10	NAA10
SMA(J184) .vs. Control	CERT	5.53883e-07	4.24644e-06	1.23543	Protein	Proteomics	Q9Y5P4	COL4A3BP	CERT
SMA(J184) .vs. Control	CRADD	7.75284e-07	5.48663e-06	2.35518	Protein	Proteomics	P78560	CRADD	CRADD
SMA(J184) .vs. Control	FHIT	2.55508e-06	1.67905e-05	1.31125	Protein	Proteomics	P49789	FHIT	FHIT
SMA(J184) .vs. Control	PTPN1	4.69562e-05	0.000287998	1.85159	Protein	Proteomics	P18031	PTPN1	PTPN1
SMA(J184) .vs. Control	FKBP5	8.74123e-05	0.000502621	1.56443	Protein	Proteomics	Q13451	FKBP5	FKBP5
SMA(J184) .vs. Control	IMPA1	9.8314e-05	0.000532052	0.744096	Protein	Proteomics	P29218	IMPA1	IMPA1
SMA(J184) .vs. Control	EREG	0.000110094	0.0005627	1.34339	Protein	Proteomics	O14944	EREG	EREG
SMA(J184) .vs. Control	ATP6V1F	0.00123228	0.00596681	0.728867	Protein	Proteomics	Q16864	ATP6V1F	ATP6V1F
SMA(J184) .vs. Control	AARSD1	0.0039387	0.018118	0.759477	Protein	Proteomics	Q9BTE6	AARSD1	AARSD1
SMA(J184) .vs. Control	PSG1	0.00418904	0.018352	-1.08209	Protein	Proteomics	P11464	PSG1	PSG1
SMA(J184) .vs. Control	PSME1	0.00576467	0.0241068	0.743981	Protein	Proteomics	Q06323	PSME1	PSME1
SMA(J184) .vs. Control	CARHSP1	0.00616992	0.0244957	0.882048	Protein	Proteomics	Q9Y2V2	CARHSP1	CARHSP1
SMA(J184) .vs. Control	ASGR1	0.00639019	0.0244957	-0.514681	Protein	Proteomics	P07306	ASGR1	ASGR1
SMA(J184) .vs. Control	CD63	0.00696005	0.025613	0.815486	Protein	Proteomics	P08962	CD63	CD63
SMA(J184) .vs. Control	ABHD14B	0.00801735	0.0283691	0.630221	Protein	Proteomics	Q96IU4	ABHD14B	ABHD14B
SMA(J184) .vs. Control	SFRP1	0.00989627	0.0337206	0.615541	Protein	Proteomics	Q8N474	SFRP1	SFRP1
SMA(J184) .vs. Control	FUT8	0.0116507	0.0382809	0.617366	Protein	Proteomics	Q9BYC5	FUT8	FUT8
SMA(Mild) .vs. Control	PRTFDC1	7.28703e-10	6.70407e-08	2.57586	Protein	Proteomics	Q9NRG1	PRTFDC1	PRTFDC1
SMA(Mild) .vs. Control	PMVK	2.96525e-07	1.36401e-05	3.14466	Protein	Proteomics	Q15126	PMVK	PMVK
SMA(Mild) .vs. Control	TBCB	1.3936e-06	4.2737e-05	2.50643	Protein	Proteomics	Q99426	TBCB	TBCB
SMA(Mild) .vs. Control	SRP14	9.50451e-06	0.000218604	2.028	Protein	Proteomics	P37108	SRP14	SRP14
SMA(Mild) .vs. Control	EIF4B	5.36117e-05	0.000986455	1.48019	Protein	Proteomics	P23588	EIF4B	EIF4B
SMA(Mild) .vs. Control	AKT1S1	6.58096e-05	0.00100908	1.39278	Protein	Proteomics	Q96B36	AKT1S1	AKT1S1
SMA(Mild) .vs. Control	CETN2	0.00018633	0.00227279	0.790816	Protein	Proteomics	P41208	CETN2	CETN2
SMA(Mild) .vs. Control	FHIT	0.000197634	0.00227279	1.01368	Protein	Proteomics	P49789	FHIT	FHIT
SMA(Mild) .vs. Control	WWP2	0.000496995	0.00508039	0.922759	Protein	Proteomics	O00308	WWP2	WWP2
SMA(Mild) .vs. Control	NAA10	0.00245701	0.0226045	1.08198	Protein	Proteomics	P41227	NAA10	NAA10
SMA(Mild) .vs. Control	KIFBP	0.002992	0.025024	1.24234	Protein	Proteomics	Q96EK5	KIF1BP	KIFBP
SMA(Mild) .vs. Control	PTS	0.00442852	0.033952	-1.53812	Protein	Proteomics	Q03393	PTS	PTS
SMA(Mild) .vs. Control	IFI30	0.00524429	0.0371134	-1.07939	Protein	Proteomics	P13284	IFI30	IFI30
SMA(Mild) .vs. Control	CRADD	0.00619903	0.0407223	1.44068	Protein	Proteomics	P78560	CRADD	CRADD
SMA(Mild) .vs. Control	IL15	0.0066395	0.0407223	-0.724761	Protein	Proteomics	P40933	IL15	IL15
SMA(Mild) .vs. Control	RPS6KB1	0.00767692	0.0441423	0.630151	Protein	Proteomics	P23443	RPS6KB1	RPS6KB1
SMA(Mild) .vs. Control	NEFH	0.0020198	0.0020198	72.6774	Protein	Proteomics
SMA(Severe) .vs. Control	IFI30	2.8201e-09	2.59449e-07	-1.12654	Protein	Proteomics	P13284	IFI30	IFI30
SMA(Severe) .vs. Control	PMVK	1.23633e-06	5.68712e-05	1.99981	Protein	Proteomics	Q15126	PMVK	PMVK
SMA(Severe) .vs. Control	PRTFDC1	4.15248e-06	0.000127343	1.22499	Protein	Proteomics	Q9NRG1	PRTFDC1	PRTFDC1
SMA(Severe) .vs. Control	PTS	7.66936e-06	0.000155972	-1.20669	Protein	Proteomics	Q03393	PTS	PTS
SMA(Severe) .vs. Control	AKT1S1	8.47675e-06	0.000155972	1.1717	Protein	Proteomics	Q96B36	AKT1S1	AKT1S1
SMA(Severe) .vs. Control	WWP2	7.69951e-05	0.00118059	0.770363	Protein	Proteomics	O00308	WWP2	WWP2
SMA(Severe) .vs. Control	NEFL	0.000136738	0.00179712	1.94694	Protein	Proteomics	P07196	NEFL	NEFL
SMA(Severe) .vs. Control	SRP14	0.000201509	0.00231736	0.99799	Protein	Proteomics	P37108	SRP14	SRP14
SMA(Severe) .vs. Control	EIF4B	0.000280611	0.00286847	1.05729	Protein	Proteomics	P23588	EIF4B	EIF4B
SMA(Severe) .vs. Control	PSG1	0.000373871	0.00343961	-1.122	Protein	Proteomics	P11464	PSG1	PSG1
SMA(Severe) .vs. Control	ILKAP	0.00138451	0.0115795	-0.584084	Protein	Proteomics	Q9H0C8	ILKAP	ILKAP
SMA(Severe) .vs. Control	IL15	0.00169482	0.0129936	-0.705584	Protein	Proteomics	P40933	IL15	IL15
SMA(Severe) .vs. Control	ABHD14B	0.0021158	0.0149734	-0.437257	Protein	Proteomics	Q96IU4	ABHD14B	ABHD14B
SMA(Severe) .vs. Control	MAD1L1	0.00286107	0.0188013	-0.923129	Protein	Proteomics	Q9Y6D9	MAD1L1	MAD1L1
SMA(Severe) .vs. Control	ASGR1	0.00322585	0.0196111	-0.392162	Protein	Proteomics	P07306	ASGR1	ASGR1
SMA(Severe) .vs. Control	CLSTN1	0.00341062	0.0196111	0.338034	Protein	Proteomics	O94985	CLSTN1	CLSTN1
SMA(Severe) .vs. Control	CRIP2	0.00412209	0.0223078	-0.259493	Protein	Proteomics	P52943	CRIP2	CRIP2
SMA(Severe) .vs. Control	KIFBP	0.00501366	0.0256254	0.931121	Protein	Proteomics	Q96EK5	KIF1BP	KIFBP
SMA(Severe) .vs. Control	SFRP1	0.00689729	0.0333974	0.807508	Protein	Proteomics	Q8N474	SFRP1	SFRP1
SMA(Severe) .vs. Control	TPPP3	0.00980051	0.0450824	-0.363686	Protein	Proteomics	Q9BW30	TPPP3	TPPP3
SMA(Severe) .vs. Control	FCAR	0.0107708	0.0471725	-0.495238	Protein	Proteomics	P24071	FCAR	FCAR
SMA(Severe) .vs. Control	LTBP3	0.0115714	0.0471725	-0.336604	Protein	Proteomics	Q9NS15	LTBP3	LTBP3
SMA(Severe) .vs. Control	PAEP	0.0117931	0.0471725	-0.532167	Protein	Proteomics	P09466	PAEP	PAEP
SMA(Severe) .vs. Control	NEFH	7.5962e-09	7.5962e-09	334.737	Protein	Proteomics
SMA(Severe) .vs. SMA(Mild)	ABHD14B	0.000622603	0.0401478	-0.724685	Protein	Proteomics	Q96IU4	ABHD14B	ABHD14B
SMA(Severe) .vs. SMA(Mild)	TBCB	0.00089488	0.0401478	-1.70374	Protein	Proteomics	Q99426	TBCB	TBCB
SMA(Severe) .vs. SMA(Mild)	FHIT	0.00151502	0.0401478	-0.910734	Protein	Proteomics	P49789	FHIT	FHIT
SMA(Severe) .vs. SMA(Mild)	PRTFDC1	0.00174555	0.0401478	-1.35087	Protein	Proteomics	Q9NRG1	PRTFDC1	PRTFDC1
SMN2(Copy2) .vs. Control	PMVK	1.04857e-06	9.64682e-05	2.45908	Protein	Proteomics	Q15126	PMVK	PMVK
SMN2(Copy2) .vs. Control	AKT1S1	1.10639e-05	0.000508941	1.34789	Protein	Proteomics	Q96B36	AKT1S1	AKT1S1
SMN2(Copy2) .vs. Control	NEFL	2.19307e-05	0.00067254	2.38966	Protein	Proteomics	P07196	NEFL	NEFL
SMN2(Copy2) .vs. Control	WWP2	3.51631e-05	0.000757622	0.950228	Protein	Proteomics	O00308	WWP2	WWP2
SMN2(Copy2) .vs. Control	IFI30	4.11751e-05	0.000757622	-0.900124	Protein	Proteomics	P13284	IFI30	IFI30
SMN2(Copy2) .vs. Control	SRP14	5.35115e-05	0.00082051	1.23037	Protein	Proteomics	P37108	SRP14	SRP14
SMN2(Copy2) .vs. Control	PRTFDC1	8.2664e-05	0.00103814	1.28516	Protein	Proteomics	Q9NRG1	PRTFDC1	PRTFDC1
SMN2(Copy2) .vs. Control	EIF4B	9.02728e-05	0.00103814	1.27743	Protein	Proteomics	P23588	EIF4B	EIF4B
SMN2(Copy2) .vs. Control	TPPP3	0.00164785	0.0168447	-0.651042	Protein	Proteomics	Q9BW30	TPPP3	TPPP3
SMN2(Copy2) .vs. Control	KIFBP	0.00193164	0.0177711	1.34622	Protein	Proteomics	Q96EK5	KIF1BP	KIFBP
SMN2(Copy2) .vs. Control	PTS	0.00243943	0.0204025	-0.997995	Protein	Proteomics	Q03393	PTS	PTS
SMN2(Copy2) .vs. Control	CLSTN1	0.00290807	0.0222952	0.405232	Protein	Proteomics	O94985	CLSTN1	CLSTN1
SMN2(Copy2) .vs. Control	SFRP1	0.00326474	0.0231043	1.0439	Protein	Proteomics	Q8N474	SFRP1	SFRP1
SMN2(Copy2) .vs. Control	PSG1	0.0036559	0.0240245	-1.16282	Protein	Proteomics	P11464	PSG1	PSG1
SMN2(Copy2) .vs. Control	NEFH	2.49291e-07	2.49291e-07	414.483	Protein	Proteomics
SMN2(Copy3/4) .vs. Control	IFI30	9.61381e-08	5.55829e-06	-0.984172	Protein	Proteomics	P13284	IFI30	IFI30
SMN2(Copy3/4) .vs. Control	PRTFDC1	1.20832e-07	5.55829e-06	2.10695	Protein	Proteomics	Q9NRG1	PRTFDC1	PRTFDC1
SMN2(Copy3/4) .vs. Control	PTS	4.22248e-06	0.000129489	-1.24226	Protein	Proteomics	Q03393	PTS	PTS
SMN2(Copy3/4) .vs. Control	PMVK	1.62984e-05	0.000374864	2.73011	Protein	Proteomics	Q15126	PMVK	PMVK
SMN2(Copy3/4) .vs. Control	MAD1L1	0.000282316	0.00519461	-0.48502	Protein	Proteomics	Q9Y6D9	MAD1L1	MAD1L1
SMN2(Copy3/4) .vs. Control	AKT1S1	0.000340731	0.00522454	1.55036	Protein	Proteomics	Q96B36	AKT1S1	AKT1S1
SMN2(Copy3/4) .vs. Control	IL15	0.00115722	0.01341	-0.524277	Protein	Proteomics	P40933	IL15	IL15
SMN2(Copy3/4) .vs. Control	SRP14	0.00116609	0.01341	1.7098	Protein	Proteomics	P37108	SRP14	SRP14
SMN2(Copy3/4) .vs. Control	EIF4B	0.00228074	0.0233142	1.33318	Protein	Proteomics	P23588	EIF4B	EIF4B
SMN2(Copy3/4) .vs. Control	WWP2	0.00305361	0.0280932	1.06641	Protein	Proteomics	O00308	WWP2	WWP2
SMN2(Copy3/4) .vs. Control	PLA2G10	0.00338233	0.0282886	-0.779192	Protein	Proteomics	O15496	PLA2G10	PLA2G10
SMN2(Copy3/4) .vs. Control	NEFH	8.7742e-06	8.7742e-06	46.4005	Protein	Proteomics
SMA(Baseline) .vs. Control	Creatinine	2.61165e-24	4.51815e-22	-1.45132	Biogenic amines	Metabolomics	HMDB0000562	Creatinine
SMA(Baseline) .vs. Control	Phe	8.45912e-15	7.31714e-13	-0.664366	Aminoacids	Metabolomics	HMDB0000159	Phenylalanine
SMA(Baseline) .vs. Control	Asp	1.71859e-08	9.91054e-07	-0.958443	Aminoacids	Metabolomics	HMDB0000191	Aspartate
SMA(Baseline) .vs. Control	Leu	4.57035e-08	1.97668e-06	-0.551555	Aminoacids	Metabolomics	HMDB0000687	Leucine
SMA(Baseline) .vs. Control	C18:1	6.26265e-08	2.16688e-06	0.829001	Acylcarnitines	Metabolomics	HMDB0094687	Octadecenoylcarnitine
SMA(Baseline) .vs. Control	lysoPC a C16:0	2.10674e-07	6.07443e-06	-0.779637	Glycerophospholipids	Metabolomics	HMDB0010382	lysoPC a C16:0
SMA(Baseline) .vs. Control	lysoPC a C18:1	3.05449e-07	7.54896e-06	-0.887817	Glycerophospholipids	Metabolomics	HMDB0002815	lysoPC a C18:1
SMA(Baseline) .vs. Control	c4-OH-Pro	5.56941e-07	1.15442e-05	-1.76229	Biogenic amines	Metabolomics	HMDB0000725	cis-4-Hydroxyproline
SMA(Baseline) .vs. Control	Ile	6.60328e-07	1.15442e-05	-0.503469	Aminoacids	Metabolomics	HMDB0000172	Isoleucine
SMA(Baseline) .vs. Control	C6 (C4:1-DC)	6.67294e-07	1.15442e-05	2.13752	Acylcarnitines	Metabolomics	HMDB0000705	Hexanoylcarnitine
SMA(Baseline) .vs. Control	lysoPC a C20:4	1.5363e-06	2.41618e-05	-0.785993	Glycerophospholipids	Metabolomics	HMDB0010395	lysoPC a C20:4
SMA(Baseline) .vs. Control	lysoPC a C20:3	1.72184e-06	2.48231e-05	-0.845195	Glycerophospholipids	Metabolomics	HMDB0010393	lysoPC a C20:3
SMA(Baseline) .vs. Control	lysoPC a C18:0	2.63575e-06	3.50757e-05	-0.79147	Glycerophospholipids	Metabolomics	HMDB0010384	lysoPC a C18:0
SMA(Baseline) .vs. Control	C5:1	3.44279e-06	4.2543e-05	2.02104	Acylcarnitines	Metabolomics	HMDB0002366	Tiglylcarnitine
SMA(Baseline) .vs. Control	C2	4.12298e-06	4.75517e-05	0.921886	Acylcarnitines	Metabolomics	HMDB0000201	Acetylcarnitine
SMA(Baseline) .vs. Control	C16:1	5.29188e-06	5.72184e-05	1.03412	Acylcarnitines	Metabolomics		Hexadecenoylcarnitine
SMA(Baseline) .vs. Control	Kynurenine	1.07858e-05	0.000109761	-0.66952	Biogenic amines	Metabolomics	HMDB0000684	Kynurenine
SMA(Baseline) .vs. Control	C18	3.80304e-05	0.000353491	1.35822	Acylcarnitines	Metabolomics	HMDB0000848	Octadecanoylcarnitine
SMA(Baseline) .vs. Control	t4-OH-Pro	4.05722e-05	0.000353491	-0.653095	Biogenic amines	Metabolomics	HMDB0000725	trans-4-Hydroxyproline
SMA(Baseline) .vs. Control	Met	4.0866e-05	0.000353491	-0.53628	Aminoacids	Metabolomics	HMDB0000696	Methionine
SMA(Baseline) .vs. Control	lysoPC a C16:1	4.80435e-05	0.000395787	-0.731162	Glycerophospholipids	Metabolomics	HMDB0010383	lysoPC a C16:1
SMA(Baseline) .vs. Control	C10	8.86244e-05	0.00069691	0.754205	Acylcarnitines	Metabolomics	HMDB0000651	Decanoylcarnitine
SMA(Baseline) .vs. Control	Gly	9.38816e-05	0.000706153	-0.516228	Aminoacids	Metabolomics	HMDB0000123	Glycine
SMA(Baseline) .vs. Control	C14:1-OH	0.000192056	0.0013844	1.56625	Acylcarnitines	Metabolomics		Hydroxytetradecenoylcarnitine
SMA(Baseline) .vs. Control	Ala	0.000231488	0.0016019	-0.436378	Aminoacids	Metabolomics	HMDB0000161	Alanine
SMA(Baseline) .vs. Control	C10:2	0.000332179	0.00221027	0.594268	Acylcarnitines	Metabolomics	HMDB0006469	Decadienylcarnitine
SMA(Baseline) .vs. Control	lysoPC a C17:0	0.000375655	0.00240698	-0.663935	Glycerophospholipids	Metabolomics	HMDB0012108	lysoPC a C17:0
SMA(Baseline) .vs. Control	C3	0.00052127	0.0032207	0.511568	Acylcarnitines	Metabolomics	HMDB0000824	Propionylcarnitine
SMA(Baseline) .vs. Control	C12-DC	0.000575696	0.00322381	0.380886	Acylcarnitines	Metabolomics	HMDB0013327	Dodecanedioylcarnitine
SMA(Baseline) .vs. Control	His	0.000582318	0.00322381	-0.256182	Aminoacids	Metabolomics	HMDB0000177	Histidine
SMA(Baseline) .vs. Control	Glu	0.000586112	0.00322381	-0.78941	Aminoacids	Metabolomics	HMDB0000148	Glutamate
SMA(Baseline) .vs. Control	C6:1	0.000596311	0.00322381	1.05524	Acylcarnitines	Metabolomics		Hexenoylcarnitine
SMA(Baseline) .vs. Control	PC ae C34:3	0.000647236	0.00339308	-0.605716	Glycerophospholipids	Metabolomics	HMDB0013413	PC ae C34:3
SMA(Baseline) .vs. Control	total DMA	0.000689342	0.00350754	-0.132216	Biogenic amines	Metabolomics		total DMA
SMA(Baseline) .vs. Control	C5:1-DC	0.000946067	0.00467627	0.958464	Acylcarnitines	Metabolomics	HMDB0013129	Glutaconylcarnitine
SMA(Baseline) .vs. Control	Cit	0.00127404	0.00612247	0.192987	Aminoacids	Metabolomics	HMDB0000904	Citrulline
SMA(Baseline) .vs. Control	Pro	0.00143078	0.0065677	-0.409614	Aminoacids	Metabolomics	HMDB0000162	Proline
SMA(Baseline) .vs. Control	lysoPC a C28:0	0.00144262	0.0065677	-0.516071	Glycerophospholipids	Metabolomics	HMDB0029206	lysoPC a C28:0
SMA(Baseline) .vs. Control	PC aa C32:0	0.00263479	0.0116876	-0.443767	Glycerophospholipids	Metabolomics	HMDB0000564	PC aa C32:0
SMA(Baseline) .vs. Control	C18:1-OH	0.00321464	0.0139033	1.34449	Acylcarnitines	Metabolomics		Hydroxyoctadecenoylcarnitine
SMA(Baseline) .vs. Control	PC aa C34:2	0.00348003	0.014684	0.196454	Glycerophospholipids	Metabolomics	HMDB0007880	PC aa C34:2
SMA(Baseline) .vs. Control	PC aa C28:1	0.00392311	0.0161595	0.415585	Glycerophospholipids	Metabolomics		PC aa C28:1
SMA(Baseline) .vs. Control	PC aa C32:1	0.0044991	0.018101	-0.784915	Glycerophospholipids	Metabolomics	HMDB0007897	PC aa C32:1
SMA(Baseline) .vs. Control	C16	0.00476695	0.0187428	0.484638	Acylcarnitines	Metabolomics	HMDB0000222	Hexadecanoylcarnitine
SMA(Baseline) .vs. Control	C14:2-OH	0.00541415	0.0208144	1.28759	Acylcarnitines	Metabolomics		Hydroxytetradecadienylcarnitine
SMA(Baseline) .vs. Control	lysoPC a C14:0	0.00669166	0.0251665	-0.490765	Glycerophospholipids	Metabolomics		lysoPC a C14:0
SMA(Baseline) .vs. Control	PC aa C36:0	0.00757224	0.0278723	-0.406111	Glycerophospholipids	Metabolomics	HMDB0007886	PC aa C36:0
SMA(Baseline) .vs. Control	Lys	0.00790729	0.0284992	-0.245545	Aminoacids	Metabolomics	HMDB0000182	Lysine
SMA(Baseline) .vs. Control	lysoPC a C24:0	0.00813524	0.0287224	-0.320649	Glycerophospholipids	Metabolomics	HMDB0010405	lysoPC a C24:0
SMA(Baseline) .vs. Control	Gln	0.008535	0.028758	0.166681	Aminoacids	Metabolomics	HMDB0000641	Glutamine
SMA(Baseline) .vs. Control	PC ae C36:5	0.00855224	0.028758	-0.31828	Glycerophospholipids	Metabolomics	HMDB0013415	PC ae C36:5
SMA(Baseline) .vs. Control	PC ae C36:4	0.00864403	0.028758	-0.310441	Glycerophospholipids	Metabolomics	HMDB0013407	PC ae C36:4
SMA(Baseline) .vs. Control	C18:2	0.010723	0.0350015	1.24756	Acylcarnitines	Metabolomics		Octadecadienylcarnitine
SMA(Baseline) .vs. Control	PC aa C36:2	0.0145571	0.0457982	0.155098	Glycerophospholipids	Metabolomics	HMDB0000593	PC aa C36:2
SMA(Baseline) .vs. Control	C14	0.0145601	0.0457982	0.860045	Acylcarnitines	Metabolomics	HMDB0005066	Tetradecanoylcarnitine
SMA(J184) .vs. Control	C18:1	3.22917e-09	5.58646e-07	1.22471	Acylcarnitines	Metabolomics	HMDB0094687	Octadecenoylcarnitine
SMA(J184) .vs. Control	c4-OH-Pro	6.61913e-09	5.72555e-07	-4.40803	Biogenic amines	Metabolomics	HMDB0000725	cis-4-Hydroxyproline
SMA(J184) .vs. Control	Creatinine	1.18509e-08	6.83404e-07	-0.948971	Biogenic amines	Metabolomics	HMDB0000562	Creatinine
SMA(J184) .vs. Control	C18	2.2579e-08	9.76542e-07	2.05837	Acylcarnitines	Metabolomics	HMDB0000848	Octadecanoylcarnitine
SMA(J184) .vs. Control	C5:1	3.72911e-08	1.21912e-06	2.55491	Acylcarnitines	Metabolomics	HMDB0002366	Tiglylcarnitine
SMA(J184) .vs. Control	C6 (C4:1-DC)	4.22815e-08	1.21912e-06	2.59531	Acylcarnitines	Metabolomics	HMDB0000705	Hexanoylcarnitine
SMA(J184) .vs. Control	C6:1	8.48711e-08	2.09753e-06	1.71726	Acylcarnitines	Metabolomics		Hexenoylcarnitine
SMA(J184) .vs. Control	lysoPC a C16:0	5.11479e-07	1.10607e-05	-1.00973	Glycerophospholipids	Metabolomics	HMDB0010382	lysoPC a C16:0
SMA(J184) .vs. Control	C5:1-DC	6.23736e-07	1.12336e-05	1.53139	Acylcarnitines	Metabolomics	HMDB0013129	Glutaconylcarnitine
SMA(J184) .vs. Control	lysoPC a C20:4	6.49343e-07	1.12336e-05	-0.947357	Glycerophospholipids	Metabolomics	HMDB0010395	lysoPC a C20:4
SMA(J184) .vs. Control	lysoPC a C18:1	1.43399e-06	2.25527e-05	-0.969563	Glycerophospholipids	Metabolomics	HMDB0002815	lysoPC a C18:1
SMA(J184) .vs. Control	C18:1-OH	1.8862e-06	2.71927e-05	2.19726	Acylcarnitines	Metabolomics		Hydroxyoctadecenoylcarnitine
SMA(J184) .vs. Control	C7-DC	2.53953e-06	3.37952e-05	0.99675	Acylcarnitines	Metabolomics		Pimeloylcarnitine
SMA(J184) .vs. Control	C2	4.93369e-06	6.09663e-05	1.2095	Acylcarnitines	Metabolomics	HMDB0000201	Acetylcarnitine
SMA(J184) .vs. Control	C14	5.57299e-06	6.42751e-05	1.66727	Acylcarnitines	Metabolomics	HMDB0005066	Tetradecanoylcarnitine
SMA(J184) .vs. Control	Phe	8.60154e-06	8.60335e-05	-0.468847	Aminoacids	Metabolomics	HMDB0000159	Phenylalanine
SMA(J184) .vs. Control	C10	8.79399e-06	8.60335e-05	1.0219	Acylcarnitines	Metabolomics	HMDB0000651	Decanoylcarnitine
SMA(J184) .vs. Control	C16	9.42591e-06	8.60335e-05	0.955455	Acylcarnitines	Metabolomics	HMDB0000222	Hexadecanoylcarnitine
SMA(J184) .vs. Control	C18:2	9.81004e-06	8.60335e-05	2.44959	Acylcarnitines	Metabolomics		Octadecadienylcarnitine
SMA(J184) .vs. Control	lysoPC a C18:0	9.94607e-06	8.60335e-05	-0.90747	Glycerophospholipids	Metabolomics	HMDB0010384	lysoPC a C18:0
SMA(J184) .vs. Control	C14:1-OH	1.37432e-05	0.000113218	2.05469	Acylcarnitines	Metabolomics		Hydroxytetradecenoylcarnitine
SMA(J184) .vs. Control	C16:1	1.56374e-05	0.000122967	1.22464	Acylcarnitines	Metabolomics		Hexadecenoylcarnitine
SMA(J184) .vs. Control	C16:1-OH	1.82124e-05	0.000136989	3.77811	Acylcarnitines	Metabolomics		Hydroxyhexadecenoylcarnitine
SMA(J184) .vs. Control	C3	1.94785e-05	0.000140408	0.752663	Acylcarnitines	Metabolomics	HMDB0000824	Propionylcarnitine
SMA(J184) .vs. Control	C14:2	2.27672e-05	0.000157549	2.14707	Acylcarnitines	Metabolomics		Tetradecadienylcarnitine
SMA(J184) .vs. Control	C16:2-OH	3.10425e-05	0.000206552	3.05592	Acylcarnitines	Metabolomics		Hydroxyhexadecadienylcarnitine
SMA(J184) .vs. Control	C3-OH	3.44843e-05	0.000220955	1.25967	Acylcarnitines	Metabolomics	HMDB0002013	Butyrylcarnitine
SMA(J184) .vs. Control	total DMA	3.90752e-05	0.000241429	-0.268012	Biogenic amines	Metabolomics		total DMA
SMA(J184) .vs. Control	lysoPC a C20:3	5.84289e-05	0.000331735	-0.933834	Glycerophospholipids	Metabolomics	HMDB0010393	lysoPC a C20:3
SMA(J184) .vs. Control	C10:2	5.94034e-05	0.000331735	0.780937	Acylcarnitines	Metabolomics	HMDB0006469	Decadienylcarnitine
SMA(J184) .vs. Control	C14:2-OH	5.94439e-05	0.000331735	1.89604	Acylcarnitines	Metabolomics		Hydroxytetradecadienylcarnitine
SMA(J184) .vs. Control	C14:1	7.76929e-05	0.000420027	1.82974	Acylcarnitines	Metabolomics		Tetradecenoylcarnitine
SMA(J184) .vs. Control	C16-OH	0.000177087	0.000928363	2.48081	Acylcarnitines	Metabolomics		Hydroxyhexadecanoylcarnitine
SMA(J184) .vs. Control	SDMA	0.00019514	0.000992916	0.434164	Biogenic amines	Metabolomics	HMDB0003334	Symmetric dimethylarginine
SMA(J184) .vs. Control	C16:2	0.000220348	0.00108915	2.9173	Acylcarnitines	Metabolomics		Hexadecadienylcarnitine
SMA(J184) .vs. Control	PC aa C34:2	0.000228299	0.0010971	0.45607	Glycerophospholipids	Metabolomics	HMDB0007880	PC aa C34:2
SMA(J184) .vs. Control	lysoPC a C16:1	0.000236234	0.00110455	-0.766686	Glycerophospholipids	Metabolomics	HMDB0010383	lysoPC a C16:1
SMA(J184) .vs. Control	C8	0.000543425	0.00247401	0.617169	Acylcarnitines	Metabolomics	HMDB0000791	Octanoylcarnitine
SMA(J184) .vs. Control	lysoPC a C14:0	0.000636261	0.00282239	-0.734864	Glycerophospholipids	Metabolomics		lysoPC a C14:0
SMA(J184) .vs. Control	PC ae C44:6	0.000794569	0.00343651	-0.658	Glycerophospholipids	Metabolomics	HMDB0013450	PC ae C44:6
SMA(J184) .vs. Control	lysoPC a C17:0	0.000971688	0.00410005	-0.698354	Glycerophospholipids	Metabolomics	HMDB0012108	lysoPC a C17:0
SMA(J184) .vs. Control	Ac-Orn	0.00118829	0.00489463	0.496445	Biogenic amines	Metabolomics		Acetylornithine
SMA(J184) .vs. Control	C4:1	0.00129211	0.00519847	0.895798	Acylcarnitines	Metabolomics	HMDB0013127	Hydroxybutyrylcarnitine
SMA(J184) .vs. Control	C3:1	0.00132255	0.00520003	1.65108	Acylcarnitines	Metabolomics	HMDB0013124	Propenoylcarnitine
SMA(J184) .vs. Control	C9	0.00179263	0.00689166	0.830274	Acylcarnitines	Metabolomics	HMDB0013288	Nonaylcarnitine
SMA(J184) .vs. Control	Gly	0.00197038	0.00741034	-0.534041	Aminoacids	Metabolomics	HMDB0000123	Glycine
SMA(J184) .vs. Control	C12:1	0.00221686	0.00815994	0.44777	Acylcarnitines	Metabolomics		Dodecenoylcarnitine
SMA(J184) .vs. Control	C5-OH (C3-DC-M)	0.0023437	0.00844708	0.811719	Acylcarnitines	Metabolomics	HMDB0013132	Hydroxyvalerylcarnitine
SMA(J184) .vs. Control	Cit	0.00239345	0.00845035	0.340558	Aminoacids	Metabolomics	HMDB0000904	Citrulline
SMA(J184) .vs. Control	t4-OH-Pro	0.00364064	0.0125966	-0.724804	Biogenic amines	Metabolomics	HMDB0000725	trans-4-Hydroxyproline
SMA(J184) .vs. Control	C5-M-DC	0.00480289	0.0162599	0.731872	Acylcarnitines	Metabolomics		Methylglutarylcarnitine
SMA(J184) .vs. Control	PC ae C40:2	0.00495157	0.0162599	0.422409	Glycerophospholipids	Metabolomics	HMDB0013437	PC ae C40:2
SMA(J184) .vs. Control	SM C16:0	0.00498135	0.0162599	-0.303069	Sphingomyelins	Metabolomics		SM C16:0
SMA(J184) .vs. Control	SM C24:1	0.00527941	0.0169137	-0.403255	Sphingomyelins	Metabolomics		SM C24:1
SMA(J184) .vs. Control	C12	0.00687048	0.0216108	0.687645	Acylcarnitines	Metabolomics	HMDB0002250	Dodecanoylcarnitine
SMA(J184) .vs. Control	PC aa C26:0	0.0084689	0.0261629	2.36676	Glycerophospholipids	Metabolomics		PC aa C26:0
SMA(J184) .vs. Control	PC aa C38:4	0.00865215	0.02626	-0.455939	Glycerophospholipids	Metabolomics	HMDB0008145	PC aa C38:4
SMA(J184) .vs. Control	PC ae C30:2	0.00895849	0.026721	1.33968	Glycerophospholipids	Metabolomics	HMDB0013410	PC ae C30:2
SMA(J184) .vs. Control	Arg	0.00967362	0.028365	-0.734112	Aminoacids	Metabolomics	HMDB0000517	Arginine
SMA(J184) .vs. Control	Kynurenine	0.0114101	0.0328992	-0.689677	Biogenic amines	Metabolomics	HMDB0000684	Kynurenine
SMA(J184) .vs. Control	Nitro-Tyr	0.0119113	0.0337694	-0.269718	Biogenic amines	Metabolomics	HMDB0001904	Nitrotyrosine
SMA(J184) .vs. Control	PC ae C38:5	0.0121023	0.0337694	-0.407546	Glycerophospholipids	Metabolomics	HMDB0013432	PC ae C38:5
SMA(J184) .vs. Control	PC aa C42:5	0.0136697	0.0375374	-0.502742	Glycerophospholipids	Metabolomics	HMDB0008415	PC aa C42:5
SMA(J184) .vs. Control	C3-DC (C4-OH)	0.0143403	0.0387637	0.550278	Acylcarnitines	Metabolomics	HMDB0013125	Hydroxypropionylcarnitine
SMA(J184) .vs. Control	Met-SO	0.0145842	0.0388163	0.262059	Biogenic amines	Metabolomics	HMDB0002005	Methionine sulfoxide
SMA(J184) .vs. Control	C5-DC (C6-OH)	0.0182953	0.0475798	0.599459	Acylcarnitines	Metabolomics	HMDB0013130	Glutarylcarnitine
SMA(J184) .vs. Control	PC ae C42:1	0.0184268	0.0475798	0.764577	Glycerophospholipids	Metabolomics	HMDB0013434	PC ae C42:1
SMA(J184) .vs. Control	SM C16:1	0.0187872	0.0477968	-0.257283	Sphingomyelins	Metabolomics		SM C16:1
SMA(J184) .vs. Control	Glu	0.0190687	0.04781	-0.717014	Aminoacids	Metabolomics	HMDB0000148	Glutamate
SMA(Mild) .vs. Control	Creatinine	1.52868e-15	2.64462e-13	-1.51604	Biogenic amines	Metabolomics	HMDB0000562	Creatinine
SMA(Mild) .vs. Control	Phe	2.0478e-05	0.00177135	-0.489532	Aminoacids	Metabolomics	HMDB0000159	Phenylalanine
SMA(Mild) .vs. Control	C18:1	5.85492e-05	0.00337633	0.967385	Acylcarnitines	Metabolomics	HMDB0094687	Octadecenoylcarnitine
SMA(Severe) .vs. Control	Creatinine	1.37535e-16	2.37936e-14	-1.42445	Biogenic amines	Metabolomics	HMDB0000562	Creatinine
SMA(Severe) .vs. Control	Phe	1.45046e-12	1.25465e-10	-0.746308	Aminoacids	Metabolomics	HMDB0000159	Phenylalanine
SMA(Severe) .vs. Control	C6 (C4:1-DC)	4.50048e-10	2.46061e-08	2.47848	Acylcarnitines	Metabolomics	HMDB0000705	Hexanoylcarnitine
SMA(Severe) .vs. Control	C18	6.73438e-10	2.46061e-08	1.59769	Acylcarnitines	Metabolomics	HMDB0000848	Octadecanoylcarnitine
SMA(Severe) .vs. Control	lysoPC a C16:0	7.11159e-10	2.46061e-08	-1.13607	Glycerophospholipids	Metabolomics	HMDB0010382	lysoPC a C16:0
SMA(Severe) .vs. Control	C5:1	1.42685e-09	4.11408e-08	2.37187	Acylcarnitines	Metabolomics	HMDB0002366	Tiglylcarnitine
SMA(Severe) .vs. Control	C16:1	3.98461e-09	9.84768e-08	1.2467	Acylcarnitines	Metabolomics		Hexadecenoylcarnitine
SMA(Severe) .vs. Control	lysoPC a C18:1	5.81246e-09	1.25694e-07	-1.16353	Glycerophospholipids	Metabolomics	HMDB0002815	lysoPC a C18:1
SMA(Severe) .vs. Control	lysoPC a C20:4	7.55444e-09	1.45213e-07	-1.09405	Glycerophospholipids	Metabolomics	HMDB0010395	lysoPC a C20:4
SMA(Severe) .vs. Control	Asp	8.72145e-09	1.50881e-07	-1.02522	Aminoacids	Metabolomics	HMDB0000191	Aspartate
SMA(Severe) .vs. Control	C14:1-OH	1.33348e-08	2.0972e-07	1.8873	Acylcarnitines	Metabolomics		Hydroxytetradecenoylcarnitine
SMA(Severe) .vs. Control	C6:1	2.3258e-08	3.35302e-07	1.32159	Acylcarnitines	Metabolomics		Hexenoylcarnitine
SMA(Severe) .vs. Control	lysoPC a C18:0	2.67342e-08	3.55771e-07	-1.1432	Glycerophospholipids	Metabolomics	HMDB0010384	lysoPC a C18:0
SMA(Severe) .vs. Control	C10	4.00723e-08	4.95179e-07	0.984238	Acylcarnitines	Metabolomics	HMDB0000651	Decanoylcarnitine
SMA(Severe) .vs. Control	C18:1	4.36924e-08	5.03919e-07	0.765374	Acylcarnitines	Metabolomics	HMDB0094687	Octadecenoylcarnitine
SMA(Severe) .vs. Control	lysoPC a C20:3	5.13578e-08	5.55307e-07	-1.16974	Glycerophospholipids	Metabolomics	HMDB0010393	lysoPC a C20:3
SMA(Severe) .vs. Control	C2	8.11013e-08	8.25325e-07	1.15622	Acylcarnitines	Metabolomics	HMDB0000201	Acetylcarnitine
SMA(Severe) .vs. Control	C18:1-OH	2.19741e-07	2.11195e-06	1.65873	Acylcarnitines	Metabolomics		Hydroxyoctadecenoylcarnitine
SMA(Severe) .vs. Control	Leu	5.91019e-07	5.38138e-06	-0.635276	Aminoacids	Metabolomics	HMDB0000687	Leucine
SMA(Severe) .vs. Control	C10:2	1.21967e-06	1.05502e-05	0.776058	Acylcarnitines	Metabolomics	HMDB0006469	Decadienylcarnitine
SMA(Severe) .vs. Control	C5:1-DC	1.68814e-06	1.39071e-05	1.22112	Acylcarnitines	Metabolomics	HMDB0013129	Glutaconylcarnitine
SMA(Severe) .vs. Control	C14:2-OH	2.46495e-06	1.93835e-05	1.60873	Acylcarnitines	Metabolomics		Hydroxytetradecadienylcarnitine
SMA(Severe) .vs. Control	lysoPC a C16:1	2.81547e-06	2.11772e-05	-1.13225	Glycerophospholipids	Metabolomics	HMDB0010383	lysoPC a C16:1
SMA(Severe) .vs. Control	Ile	3.42254e-06	2.46708e-05	-0.583656	Aminoacids	Metabolomics	HMDB0000172	Isoleucine
SMA(Severe) .vs. Control	c4-OH-Pro	4.20005e-06	2.90643e-05	-1.7711	Biogenic amines	Metabolomics	HMDB0000725	cis-4-Hydroxyproline
SMA(Severe) .vs. Control	C3	1.1377e-05	7.57008e-05	0.679632	Acylcarnitines	Metabolomics	HMDB0000824	Propionylcarnitine
SMA(Severe) .vs. Control	lysoPC a C17:0	1.19448e-05	7.65354e-05	-1.11851	Glycerophospholipids	Metabolomics	HMDB0012108	lysoPC a C17:0
SMA(Severe) .vs. Control	C18:2	1.24247e-05	7.6767e-05	1.35557	Acylcarnitines	Metabolomics		Octadecadienylcarnitine
SMA(Severe) .vs. Control	Glu	2.41834e-05	0.000144266	-0.948467	Aminoacids	Metabolomics	HMDB0000148	Glutamate
SMA(Severe) .vs. Control	C12-DC	2.59318e-05	0.00014954	0.461199	Acylcarnitines	Metabolomics	HMDB0013327	Dodecanedioylcarnitine
SMA(Severe) .vs. Control	C16:2	3.74589e-05	0.00020287	1.96302	Acylcarnitines	Metabolomics		Hexadecadienylcarnitine
SMA(Severe) .vs. Control	C14	3.75252e-05	0.00020287	1.07351	Acylcarnitines	Metabolomics	HMDB0005066	Tetradecanoylcarnitine
SMA(Severe) .vs. Control	C14:2	6.91386e-05	0.000362454	1.49315	Acylcarnitines	Metabolomics		Tetradecadienylcarnitine
SMA(Severe) .vs. Control	C3-OH	7.58139e-05	0.000385759	0.814047	Acylcarnitines	Metabolomics	HMDB0002013	Butyrylcarnitine
SMA(Severe) .vs. Control	Ala	0.000111935	0.000553279	-0.610414	Aminoacids	Metabolomics	HMDB0000161	Alanine
SMA(Severe) .vs. Control	t4-OH-Pro	0.000158616	0.000762022	-0.584472	Biogenic amines	Metabolomics	HMDB0000725	trans-4-Hydroxyproline
SMA(Severe) .vs. Control	C7-DC	0.000166278	0.000762022	0.656024	Acylcarnitines	Metabolomics		Pimeloylcarnitine
SMA(Severe) .vs. Control	C14:1	0.000167381	0.000762022	1.16629	Acylcarnitines	Metabolomics		Tetradecenoylcarnitine
SMA(Severe) .vs. Control	lysoPC a C28:0	0.000184076	0.000816543	-0.592212	Glycerophospholipids	Metabolomics	HMDB0029206	lysoPC a C28:0
SMA(Severe) .vs. Control	Kynurenine	0.000222142	0.000960766	-0.552052	Biogenic amines	Metabolomics	HMDB0000684	Kynurenine
SMA(Severe) .vs. Control	PC ae C36:4	0.000405212	0.0017098	-0.552699	Glycerophospholipids	Metabolomics	HMDB0013407	PC ae C36:4
SMA(Severe) .vs. Control	C9	0.000609239	0.00250948	0.706927	Acylcarnitines	Metabolomics	HMDB0013288	Nonaylcarnitine
SMA(Severe) .vs. Control	Gly	0.000735962	0.00296096	-0.503541	Aminoacids	Metabolomics	HMDB0000123	Glycine
SMA(Severe) .vs. Control	Pro	0.000890766	0.00350233	-0.52388	Aminoacids	Metabolomics	HMDB0000162	Proline
SMA(Severe) .vs. Control	lysoPC a C14:0	0.000923496	0.00355033	-0.746477	Glycerophospholipids	Metabolomics		lysoPC a C14:0
SMA(Severe) .vs. Control	Cit	0.000965156	0.00362983	0.190318	Aminoacids	Metabolomics	HMDB0000904	Citrulline
SMA(Severe) .vs. Control	PC ae C38:4	0.00101563	0.00373839	-0.513459	Glycerophospholipids	Metabolomics	HMDB0013420	PC ae C38:4
SMA(Severe) .vs. Control	Taurine	0.00116521	0.0041996	-0.632811	Biogenic amines	Metabolomics	HMDB0000251	Taurine
SMA(Severe) .vs. Control	PC ae C34:3	0.00118977	0.00420062	-0.790284	Glycerophospholipids	Metabolomics	HMDB0013413	PC ae C34:3
SMA(Severe) .vs. Control	PC aa C28:1	0.00167813	0.00566497	0.537537	Glycerophospholipids	Metabolomics		PC aa C28:1
SMA(Severe) .vs. Control	His	0.0016977	0.00566497	-0.290463	Aminoacids	Metabolomics	HMDB0000177	Histidine
SMA(Severe) .vs. Control	PC aa C34:2	0.00170276	0.00566497	0.232077	Glycerophospholipids	Metabolomics	HMDB0007880	PC aa C34:2
SMA(Severe) .vs. Control	C16	0.00173692	0.00566956	0.486648	Acylcarnitines	Metabolomics	HMDB0000222	Hexadecanoylcarnitine
SMA(Severe) .vs. Control	PC aa C40:4	0.0018163	0.00575809	-0.464168	Glycerophospholipids	Metabolomics	HMDB0008536	PC aa C40:4
SMA(Severe) .vs. Control	Gln	0.00183061	0.00575809	0.223124	Aminoacids	Metabolomics	HMDB0000641	Glutamine
SMA(Severe) .vs. Control	Met	0.00189934	0.00584923	-0.484683	Aminoacids	Metabolomics	HMDB0000696	Methionine
SMA(Severe) .vs. Control	C4:1	0.0019272	0.00584923	0.681591	Acylcarnitines	Metabolomics	HMDB0013127	Hydroxybutyrylcarnitine
SMA(Severe) .vs. Control	PC aa C32:1	0.00203702	0.00607594	-0.951494	Glycerophospholipids	Metabolomics	HMDB0007897	PC aa C32:1
SMA(Severe) .vs. Control	C16:2-OH	0.00236849	0.00694488	1.50221	Acylcarnitines	Metabolomics		Hydroxyhexadecadienylcarnitine
SMA(Severe) .vs. Control	PC aa C32:0	0.00273952	0.00789894	-0.428166	Glycerophospholipids	Metabolomics	HMDB0000564	PC aa C32:0
SMA(Severe) .vs. Control	PC ae C40:4	0.00291224	0.00825932	-0.403861	Glycerophospholipids	Metabolomics	HMDB0013442	PC ae C40:4
SMA(Severe) .vs. Control	C16:1-OH	0.00337153	0.00930802	2.15362	Acylcarnitines	Metabolomics		Hydroxyhexadecenoylcarnitine
SMA(Severe) .vs. Control	Orn	0.00338963	0.00930802	-0.475956	Aminoacids	Metabolomics	HMDB0000214	Ornithine
SMA(Severe) .vs. Control	total DMA	0.00391084	0.0105715	-0.096007	Biogenic amines	Metabolomics		total DMA
SMA(Severe) .vs. Control	PC ae C36:5	0.00402762	0.0107197	-0.393296	Glycerophospholipids	Metabolomics	HMDB0013415	PC ae C36:5
SMA(Severe) .vs. Control	Spermine	0.00474736	0.0124438	-0.543171	Biogenic amines	Metabolomics	HMDB0001256	Spermine
SMA(Severe) .vs. Control	lysoPC a C24:0	0.00491086	0.0126803	-0.333428	Glycerophospholipids	Metabolomics	HMDB0010405	lysoPC a C24:0
SMA(Severe) .vs. Control	C3:1	0.00596919	0.0151151	0.970019	Acylcarnitines	Metabolomics	HMDB0013124	Propenoylcarnitine
SMA(Severe) .vs. Control	SM C16:1	0.00602855	0.0151151	-0.30986	Sphingomyelins	Metabolomics		SM C16:1
SMA(Severe) .vs. Control	PC aa C36:0	0.00625075	0.0154483	-0.398103	Glycerophospholipids	Metabolomics	HMDB0007886	PC aa C36:0
SMA(Severe) .vs. Control	Lys	0.00655171	0.015964	-0.315875	Aminoacids	Metabolomics	HMDB0000182	Lysine
SMA(Severe) .vs. Control	PC ae C30:2	0.00737401	0.0177181	1.04864	Glycerophospholipids	Metabolomics	HMDB0013410	PC ae C30:2
SMA(Severe) .vs. Control	PC aa C38:4	0.00780503	0.0184968	-0.346752	Glycerophospholipids	Metabolomics	HMDB0008145	PC aa C38:4
SMA(Severe) .vs. Control	C10:1	0.00840476	0.019649	0.258897	Acylcarnitines	Metabolomics		Decenoylcarnitine
SMA(Severe) .vs. Control	lysoPC a C18:2	0.00900556	0.0207728	-0.663063	Glycerophospholipids	Metabolomics		lysoPC a C18:2
SMA(Severe) .vs. Control	C12:1	0.00935196	0.021288	0.298199	Acylcarnitines	Metabolomics		Dodecenoylcarnitine
SMA(Severe) .vs. Control	SM C16:0	0.00964484	0.0214628	-0.199255	Sphingomyelins	Metabolomics		SM C16:0
SMA(Severe) .vs. Control	PC aa C36:1	0.00967685	0.0214628	-0.441761	Glycerophospholipids	Metabolomics	HMDB0007887	PC aa C36:1
SMA(Severe) .vs. Control	C16-OH	0.0104113	0.0227995	1.15105	Acylcarnitines	Metabolomics		Hydroxyhexadecanoylcarnitine
SMA(Severe) .vs. Control	C8	0.0133696	0.0289117	0.33144	Acylcarnitines	Metabolomics	HMDB0000791	Octanoylcarnitine
SMA(Severe) .vs. Control	PC aa C36:4	0.016911	0.0361186	-0.334369	Glycerophospholipids	Metabolomics	HMDB0007982	PC aa C36:4
SMA(Severe) .vs. Control	PC aa C36:2	0.018502	0.0390347	0.181966	Glycerophospholipids	Metabolomics	HMDB0000593	PC aa C36:2
SMA(Severe) .vs. Control	PC ae C34:1	0.018824	0.0392355	-0.427977	Glycerophospholipids	Metabolomics	HMDB0013412	PC ae C34:1
SMA(Severe) .vs. Control	PC aa C24:0	0.0193194	0.0397887	1.85047	Glycerophospholipids	Metabolomics		PC aa C24:0
SMA(Severe) .vs. Control	lysoPC a C26:0	0.0230344	0.0468818	-0.378437	Glycerophospholipids	Metabolomics	HMDB0029205	lysoPC a C26:0
SMA(Severe) .vs. Control	PC ae C38:5	0.0233608	0.0469933	-0.351032	Glycerophospholipids	Metabolomics	HMDB0013432	PC ae C38:5
SMA(Severe) .vs. SMA(Mild)	C5:1	0.000188849	0.0131837	1.83426	Acylcarnitines	Metabolomics	HMDB0002366	Tiglylcarnitine
SMA(Severe) .vs. SMA(Mild)	C14:1-OH	0.000212235	0.0131837	1.57796	Acylcarnitines	Metabolomics		Hydroxytetradecenoylcarnitine
SMA(Severe) .vs. SMA(Mild)	C6 (C4:1-DC)	0.000266298	0.0131837	1.74477	Acylcarnitines	Metabolomics	HMDB0000705	Hexanoylcarnitine
SMA(Severe) .vs. SMA(Mild)	C10	0.000313411	0.0131837	0.975058	Acylcarnitines	Metabolomics	HMDB0000651	Decanoylcarnitine
SMA(Severe) .vs. SMA(Mild)	lysoPC a C16:0	0.000483162	0.0131837	-0.95173	Glycerophospholipids	Metabolomics	HMDB0010382	lysoPC a C16:0
SMA(Severe) .vs. SMA(Mild)	C18:1-OH	0.000509926	0.0131837	1.52456	Acylcarnitines	Metabolomics		Hydroxyoctadecenoylcarnitine
SMA(Severe) .vs. SMA(Mild)	C6:1	0.000533445	0.0131837	1.19078	Acylcarnitines	Metabolomics		Hexenoylcarnitine
SMA(Severe) .vs. SMA(Mild)	C18	0.000748755	0.0161918	1.02856	Acylcarnitines	Metabolomics	HMDB0000848	Octadecanoylcarnitine
SMA(Severe) .vs. SMA(Mild)	C16:1	0.000965047	0.0185503	0.88014	Acylcarnitines	Metabolomics		Hexadecenoylcarnitine
SMA(Severe) .vs. SMA(Mild)	C3-OH	0.00119143	0.0206118	1.13406	Acylcarnitines	Metabolomics	HMDB0002013	Butyrylcarnitine
SMA(Severe) .vs. SMA(Mild)	C5:1-DC	0.0015371	0.0224275	1.16759	Acylcarnitines	Metabolomics	HMDB0013129	Glutaconylcarnitine
SMA(Severe) .vs. SMA(Mild)	lysoPC a C20:4	0.00155567	0.0224275	-0.842757	Glycerophospholipids	Metabolomics	HMDB0010395	lysoPC a C20:4
SMA(Severe) .vs. SMA(Mild)	C5-DC (C6-OH)	0.00169296	0.0225293	1.19484	Acylcarnitines	Metabolomics	HMDB0013130	Glutarylcarnitine
SMA(Severe) .vs. SMA(Mild)	Taurine	0.00197696	0.0238186	-0.723976	Biogenic amines	Metabolomics	HMDB0000251	Taurine
SMA(Severe) .vs. SMA(Mild)	PC ae C38:4	0.00210942	0.0238186	-0.778262	Glycerophospholipids	Metabolomics	HMDB0013420	PC ae C38:4
SMA(Severe) .vs. SMA(Mild)	C14:2-OH	0.00233382	0.0238186	1.57873	Acylcarnitines	Metabolomics		Hydroxytetradecadienylcarnitine
SMA(Severe) .vs. SMA(Mild)	lysoPC a C18:0	0.00234055	0.0238186	-0.941337	Glycerophospholipids	Metabolomics	HMDB0010384	lysoPC a C18:0
SMA(Severe) .vs. SMA(Mild)	lysoPC a C20:3	0.00332451	0.0315622	-0.880402	Glycerophospholipids	Metabolomics	HMDB0010393	lysoPC a C20:3
SMA(Severe) .vs. SMA(Mild)	C10:2	0.00351767	0.0315622	0.724131	Acylcarnitines	Metabolomics	HMDB0006469	Decadienylcarnitine
SMA(Severe) .vs. SMA(Mild)	C7-DC	0.00368474	0.0315622	0.795969	Acylcarnitines	Metabolomics		Pimeloylcarnitine
SMA(Severe) .vs. SMA(Mild)	C4:1	0.00383125	0.0315622	1.20098	Acylcarnitines	Metabolomics	HMDB0013127	Hydroxybutyrylcarnitine
SMA(Severe) .vs. SMA(Mild)	lysoPC a C18:1	0.00453786	0.0356841	-0.767204	Glycerophospholipids	Metabolomics	HMDB0002815	lysoPC a C18:1
SMA(Severe) .vs. SMA(Mild)	lysoPC a C17:0	0.00503376	0.0378626	-1.16001	Glycerophospholipids	Metabolomics	HMDB0012108	lysoPC a C17:0
SMA(Severe) .vs. SMA(Mild)	C3	0.00601538	0.0431575	0.658691	Acylcarnitines	Metabolomics	HMDB0000824	Propionylcarnitine
SMA(Severe) .vs. SMA(Mild)	C2	0.00623663	0.0431575	0.999256	Acylcarnitines	Metabolomics	HMDB0000201	Acetylcarnitine
SMA(Severe) .vs. SMA(Mild)	PC ae C36:4	0.00748646	0.0498138	-0.68659	Glycerophospholipids	Metabolomics	HMDB0013407	PC ae C36:4
SMN2(Copy2) .vs. Control	Creatinine	4.18698e-12	7.24348e-10	-1.40002	Biogenic amines	Metabolomics	HMDB0000562	Creatinine
SMN2(Copy2) .vs. Control	Phe	2.70776e-08	2.34221e-06	-0.730642	Aminoacids	Metabolomics	HMDB0000159	Phenylalanine
SMN2(Copy2) .vs. Control	C18	1.56424e-07	9.02044e-06	1.87253	Acylcarnitines	Metabolomics	HMDB0000848	Octadecanoylcarnitine
SMN2(Copy2) .vs. Control	C18:2	2.88839e-07	1.24923e-05	1.89897	Acylcarnitines	Metabolomics		Octadecadienylcarnitine
SMN2(Copy2) .vs. Control	Asp	6.91584e-07	2.39288e-05	-1.07158	Aminoacids	Metabolomics	HMDB0000191	Aspartate
SMN2(Copy2) .vs. Control	C16:1	9.94967e-07	2.86882e-05	1.401	Acylcarnitines	Metabolomics		Hexadecenoylcarnitine
SMN2(Copy2) .vs. Control	C6:1	1.48952e-06	3.68123e-05	1.66757	Acylcarnitines	Metabolomics		Hexenoylcarnitine
SMN2(Copy2) .vs. Control	C18:1	1.8927e-06	4.09296e-05	0.895604	Acylcarnitines	Metabolomics	HMDB0094687	Octadecenoylcarnitine
SMN2(Copy2) .vs. Control	lysoPC a C16:0	2.73653e-06	5.26021e-05	-1.17695	Glycerophospholipids	Metabolomics	HMDB0010382	lysoPC a C16:0
SMN2(Copy2) .vs. Control	C16:2	6.40849e-06	0.000110867	2.22407	Acylcarnitines	Metabolomics		Hexadecadienylcarnitine
SMN2(Copy2) .vs. Control	C14	1.013e-05	0.000159317	1.50191	Acylcarnitines	Metabolomics	HMDB0005066	Tetradecanoylcarnitine
SMN2(Copy2) .vs. Control	C6 (C4:1-DC)	1.68078e-05	0.000242312	2.58216	Acylcarnitines	Metabolomics	HMDB0000705	Hexanoylcarnitine
SMN2(Copy2) .vs. Control	lysoPC a C18:1	2.2423e-05	0.000298398	-1.20693	Glycerophospholipids	Metabolomics	HMDB0002815	lysoPC a C18:1
SMN2(Copy2) .vs. Control	C14:1-OH	2.78824e-05	0.000329602	2.04914	Acylcarnitines	Metabolomics		Hydroxytetradecenoylcarnitine
SMN2(Copy2) .vs. Control	Leu	2.8842e-05	0.000329602	-0.639243	Aminoacids	Metabolomics	HMDB0000687	Leucine
SMN2(Copy2) .vs. Control	C5:1	3.04835e-05	0.000329602	2.51864	Acylcarnitines	Metabolomics	HMDB0002366	Tiglylcarnitine
SMN2(Copy2) .vs. Control	lysoPC a C20:3	3.93384e-05	0.000400326	-1.23073	Glycerophospholipids	Metabolomics	HMDB0010393	lysoPC a C20:3
SMN2(Copy2) .vs. Control	lysoPC a C20:4	4.51774e-05	0.000434205	-1.11761	Glycerophospholipids	Metabolomics	HMDB0010395	lysoPC a C20:4
SMN2(Copy2) .vs. Control	C14:1	5.02453e-05	0.000457497	1.69922	Acylcarnitines	Metabolomics		Tetradecenoylcarnitine
SMN2(Copy2) .vs. Control	PC aa C28:1	5.78833e-05	0.000499035	0.779926	Glycerophospholipids	Metabolomics		PC aa C28:1
SMN2(Copy2) .vs. Control	C14:2	6.13516e-05	0.000499035	1.94312	Acylcarnitines	Metabolomics		Tetradecadienylcarnitine
SMN2(Copy2) .vs. Control	lysoPC a C18:0	6.34611e-05	0.000499035	-1.14142	Glycerophospholipids	Metabolomics	HMDB0010384	lysoPC a C18:0
SMN2(Copy2) .vs. Control	C18:1-OH	7.80172e-05	0.000570244	1.94098	Acylcarnitines	Metabolomics		Hydroxyoctadecenoylcarnitine
SMN2(Copy2) .vs. Control	C14:2-OH	7.9109e-05	0.000570244	1.98658	Acylcarnitines	Metabolomics		Hydroxytetradecadienylcarnitine
SMN2(Copy2) .vs. Control	C2	8.86822e-05	0.000613681	1.29185	Acylcarnitines	Metabolomics	HMDB0000201	Acetylcarnitine
SMN2(Copy2) .vs. Control	C10	0.000166397	0.00110718	1.07702	Acylcarnitines	Metabolomics	HMDB0000651	Decanoylcarnitine
SMN2(Copy2) .vs. Control	Ile	0.000176549	0.00113122	-0.568053	Aminoacids	Metabolomics	HMDB0000172	Isoleucine
SMN2(Copy2) .vs. Control	lysoPC a C17:0	0.000186373	0.00115152	-1.24498	Glycerophospholipids	Metabolomics	HMDB0012108	lysoPC a C17:0
SMN2(Copy2) .vs. Control	lysoPC a C16:1	0.000292417	0.00174442	-1.19439	Glycerophospholipids	Metabolomics	HMDB0010383	lysoPC a C16:1
SMN2(Copy2) .vs. Control	PC ae C30:2	0.000335302	0.00189867	1.64301	Glycerophospholipids	Metabolomics	HMDB0013410	PC ae C30:2
SMN2(Copy2) .vs. Control	C16:1-OH	0.000340224	0.00189867	3.22301	Acylcarnitines	Metabolomics		Hydroxyhexadecenoylcarnitine
SMN2(Copy2) .vs. Control	PC aa C24:0	0.000527922	0.00285408	2.64852	Glycerophospholipids	Metabolomics		PC aa C24:0
SMN2(Copy2) .vs. Control	C3-OH	0.000661341	0.00346703	1.11484	Acylcarnitines	Metabolomics	HMDB0002013	Butyrylcarnitine
SMN2(Copy2) .vs. Control	Cit	0.000788951	0.00401437	0.311393	Aminoacids	Metabolomics	HMDB0000904	Citrulline
SMN2(Copy2) .vs. Control	C16	0.000934317	0.00456316	0.743037	Acylcarnitines	Metabolomics	HMDB0000222	Hexadecanoylcarnitine
SMN2(Copy2) .vs. Control	C16-OH	0.000949559	0.00456316	1.98199	Acylcarnitines	Metabolomics		Hydroxyhexadecanoylcarnitine
SMN2(Copy2) .vs. Control	c4-OH-Pro	0.00139837	0.00653832	-1.63667	Biogenic amines	Metabolomics	HMDB0000725	cis-4-Hydroxyproline
SMN2(Copy2) .vs. Control	C3:1	0.00200315	0.00911959	1.36699	Acylcarnitines	Metabolomics	HMDB0013124	Propenoylcarnitine
SMN2(Copy2) .vs. Control	C10:2	0.00292128	0.0129585	0.757642	Acylcarnitines	Metabolomics	HMDB0006469	Decadienylcarnitine
SMN2(Copy2) .vs. Control	Glu	0.00319454	0.0138164	-0.930981	Aminoacids	Metabolomics	HMDB0000148	Glutamate
SMN2(Copy2) .vs. Control	C7-DC	0.00333758	0.0139294	0.830821	Acylcarnitines	Metabolomics		Pimeloylcarnitine
SMN2(Copy2) .vs. Control	C3	0.0033817	0.0139294	0.723643	Acylcarnitines	Metabolomics	HMDB0000824	Propionylcarnitine
SMN2(Copy2) .vs. Control	Kynurenine	0.00351503	0.0139982	-0.533605	Biogenic amines	Metabolomics	HMDB0000684	Kynurenine
SMN2(Copy2) .vs. Control	Gly	0.00356024	0.0139982	-0.555606	Aminoacids	Metabolomics	HMDB0000123	Glycine
SMN2(Copy2) .vs. Control	C9	0.0038303	0.0147254	0.70789	Acylcarnitines	Metabolomics	HMDB0013288	Nonaylcarnitine
SMN2(Copy2) .vs. Control	C8	0.0045872	0.0172519	0.580154	Acylcarnitines	Metabolomics	HMDB0000791	Octanoylcarnitine
SMN2(Copy2) .vs. Control	His	0.00597496	0.0218633	-0.314481	Aminoacids	Metabolomics	HMDB0000177	Histidine
SMN2(Copy2) .vs. Control	C16:2-OH	0.00606613	0.0218633	2.25196	Acylcarnitines	Metabolomics		Hydroxyhexadecadienylcarnitine
SMN2(Copy2) .vs. Control	C5:1-DC	0.00672932	0.0233839	1.25278	Acylcarnitines	Metabolomics	HMDB0013129	Glutaconylcarnitine
SMN2(Copy2) .vs. Control	Ala	0.00675836	0.0233839	-0.654507	Aminoacids	Metabolomics	HMDB0000161	Alanine
SMN2(Copy2) .vs. Control	PC aa C26:0	0.00689831	0.0234001	2.63332	Glycerophospholipids	Metabolomics		PC aa C26:0
SMN2(Copy2) .vs. Control	PC aa C40:2	0.00741813	0.0246796	0.88691	Glycerophospholipids	Metabolomics	HMDB0008308	PC aa C40:2
SMN2(Copy2) .vs. Control	PC ae C36:4	0.00797477	0.0259444	-0.533529	Glycerophospholipids	Metabolomics	HMDB0013407	PC ae C36:4
SMN2(Copy2) .vs. Control	PC aa C32:1	0.00809825	0.0259444	-0.923191	Glycerophospholipids	Metabolomics	HMDB0007897	PC aa C32:1
SMN2(Copy2) .vs. Control	C4:1	0.00857342	0.0269673	0.897463	Acylcarnitines	Metabolomics	HMDB0013127	Hydroxybutyrylcarnitine
SMN2(Copy2) .vs. Control	PC ae C30:1	0.00939755	0.0290317	1.11318	Glycerophospholipids	Metabolomics	HMDB0013402	PC ae C30:1
SMN2(Copy2) .vs. Control	PC ae C44:3	0.0113878	0.0345631	1.29433	Glycerophospholipids	Metabolomics	HMDB0013449	PC ae C44:3
SMN2(Copy2) .vs. Control	PC ae C38:4	0.0155115	0.04567	-0.482711	Glycerophospholipids	Metabolomics	HMDB0013420	PC ae C38:4
SMN2(Copy2) .vs. Control	t4-OH-Pro	0.0155753	0.04567	-0.515478	Biogenic amines	Metabolomics	HMDB0000725	trans-4-Hydroxyproline
SMN2(Copy2) .vs. Control	C5-OH (C3-DC-M)	0.0160062	0.0461511	0.777668	Acylcarnitines	Metabolomics	HMDB0013132	Hydroxyvalerylcarnitine
SMN2(Copy2) .vs. Control	Met	0.016869	0.0478416	-0.479256	Aminoacids	Metabolomics	HMDB0000696	Methionine
SMN2(Copy3/4) .vs. Control	Creatinine	8.87229e-17	1.53491e-14	-1.21215	Biogenic amines	Metabolomics	HMDB0000562	Creatinine
SMN2(Copy3/4) .vs. Control	Phe	1.16069e-11	1.004e-09	-0.608696	Aminoacids	Metabolomics	HMDB0000159	Phenylalanine
SMN2(Copy3/4) .vs. Control	Leu	2.02809e-07	1.16953e-05	-0.492782	Aminoacids	Metabolomics	HMDB0000687	Leucine
SMN2(Copy3/4) .vs. Control	Ile	2.83062e-06	0.000122424	-0.44345	Aminoacids	Metabolomics	HMDB0000172	Isoleucine
SMN2(Copy3/4) .vs. Control	lysoPC a C20:4	5.60888e-06	0.000191323	-0.831596	Glycerophospholipids	Metabolomics	HMDB0010395	lysoPC a C20:4
SMN2(Copy3/4) .vs. Control	C6 (C4:1-DC)	8.71161e-06	0.000191323	2.19296	Acylcarnitines	Metabolomics	HMDB0000705	Hexanoylcarnitine
SMN2(Copy3/4) .vs. Control	lysoPC a C16:0	9.54154e-06	0.000191323	-0.791252	Glycerophospholipids	Metabolomics	HMDB0010382	lysoPC a C16:0
SMN2(Copy3/4) .vs. Control	C18:1	9.7123e-06	0.000191323	0.958769	Acylcarnitines	Metabolomics	HMDB0094687	Octadecenoylcarnitine
SMN2(Copy3/4) .vs. Control	lysoPC a C18:1	9.95322e-06	0.000191323	-0.829228	Glycerophospholipids	Metabolomics	HMDB0002815	lysoPC a C18:1
SMN2(Copy3/4) .vs. Control	lysoPC a C18:0	2.29284e-05	0.000396662	-0.789708	Glycerophospholipids	Metabolomics	HMDB0010384	lysoPC a C18:0
SMN2(Copy3/4) .vs. Control	Asp	2.99166e-05	0.000470507	-0.576857	Aminoacids	Metabolomics	HMDB0000191	Aspartate
SMN2(Copy3/4) .vs. Control	C5:1	4.19207e-05	0.000604357	2.08616	Acylcarnitines	Metabolomics	HMDB0002366	Tiglylcarnitine
SMN2(Copy3/4) .vs. Control	c4-OH-Pro	6.2699e-05	0.000834379	-2.46621	Biogenic amines	Metabolomics	HMDB0000725	cis-4-Hydroxyproline
SMN2(Copy3/4) .vs. Control	lysoPC a C20:3	0.000144655	0.00178752	-0.771869	Glycerophospholipids	Metabolomics	HMDB0010393	lysoPC a C20:3
SMN2(Copy3/4) .vs. Control	C16:1	0.000220745	0.00240326	0.987862	Acylcarnitines	Metabolomics		Hexadecenoylcarnitine
SMN2(Copy3/4) .vs. Control	Met	0.000222267	0.00240326	-0.512961	Aminoacids	Metabolomics	HMDB0000696	Methionine
SMN2(Copy3/4) .vs. Control	C2	0.000236527	0.00240701	0.911362	Acylcarnitines	Metabolomics	HMDB0000201	Acetylcarnitine
SMN2(Copy3/4) .vs. Control	lysoPC a C28:0	0.000262084	0.00245225	-0.518794	Glycerophospholipids	Metabolomics	HMDB0029206	lysoPC a C28:0
SMN2(Copy3/4) .vs. Control	C12-DC	0.000274788	0.00245225	0.342777	Acylcarnitines	Metabolomics	HMDB0013327	Dodecanedioylcarnitine
SMN2(Copy3/4) .vs. Control	C18	0.000283497	0.00245225	1.51966	Acylcarnitines	Metabolomics	HMDB0000848	Octadecanoylcarnitine
SMN2(Copy3/4) .vs. Control	C10:2	0.000344465	0.0028077	0.664976	Acylcarnitines	Metabolomics	HMDB0006469	Decadienylcarnitine
SMN2(Copy3/4) .vs. Control	t4-OH-Pro	0.000357048	0.0028077	-0.720777	Biogenic amines	Metabolomics	HMDB0000725	trans-4-Hydroxyproline
SMN2(Copy3/4) .vs. Control	C10	0.000393402	0.00295907	0.768957	Acylcarnitines	Metabolomics	HMDB0000651	Decanoylcarnitine
SMN2(Copy3/4) .vs. Control	C14:1-OH	0.000679456	0.00484486	1.62467	Acylcarnitines	Metabolomics		Hydroxytetradecenoylcarnitine
SMN2(Copy3/4) .vs. Control	C5:1-DC	0.000700124	0.00484486	1.1473	Acylcarnitines	Metabolomics	HMDB0013129	Glutaconylcarnitine
SMN2(Copy3/4) .vs. Control	Kynurenine	0.00111472	0.00741719	-0.719397	Biogenic amines	Metabolomics	HMDB0000684	Kynurenine
SMN2(Copy3/4) .vs. Control	C6:1	0.00166886	0.0106931	1.16771	Acylcarnitines	Metabolomics		Hexenoylcarnitine
SMN2(Copy3/4) .vs. Control	PC ae C34:3	0.00175407	0.0107735	-0.544829	Glycerophospholipids	Metabolomics	HMDB0013413	PC ae C34:3
SMN2(Copy3/4) .vs. Control	lysoPC a C16:1	0.00182838	0.0107735	-0.614664	Glycerophospholipids	Metabolomics	HMDB0010383	lysoPC a C16:1
SMN2(Copy3/4) .vs. Control	lysoPC a C24:0	0.00186824	0.0107735	-0.427692	Glycerophospholipids	Metabolomics	HMDB0010405	lysoPC a C24:0
SMN2(Copy3/4) .vs. Control	Glu	0.0023742	0.0128439	-0.782729	Aminoacids	Metabolomics	HMDB0000148	Glutamate
SMN2(Copy3/4) .vs. Control	Lys	0.00237575	0.0128439	-0.242822	Aminoacids	Metabolomics	HMDB0000182	Lysine
SMN2(Copy3/4) .vs. Control	total DMA	0.00245901	0.0128912	-0.205153	Biogenic amines	Metabolomics		total DMA
SMN2(Copy3/4) .vs. Control	C18:1-OH	0.00255288	0.0129896	1.60486	Acylcarnitines	Metabolomics		Hydroxyoctadecenoylcarnitine
SMN2(Copy3/4) .vs. Control	Ala	0.00356958	0.0176439	-0.257344	Aminoacids	Metabolomics	HMDB0000161	Alanine
SMN2(Copy3/4) .vs. Control	C3	0.00547714	0.0263207	0.539234	Acylcarnitines	Metabolomics	HMDB0000824	Propionylcarnitine
SMN2(Copy3/4) .vs. Control	lysoPC a C17:0	0.00696144	0.0325494	-0.576249	Glycerophospholipids	Metabolomics	HMDB0012108	lysoPC a C17:0
SMN2(Copy3/4) .vs. Control	His	0.00869567	0.0395882	-0.136282	Aminoacids	Metabolomics	HMDB0000177	Histidine
SMN2(Copy3/4) .vs. Control	lysoPC a C14:0	0.00922819	0.0409353	-0.536747	Glycerophospholipids	Metabolomics		lysoPC a C14:0
SMN2(Copy3/4) .vs. Control	PC aa C34:2	0.00996335	0.0430915	0.27509	Glycerophospholipids	Metabolomics	HMDB0007880	PC aa C34:2
SMN2(Copy3/4) .vs. Control	C14:2-OH	0.010392	0.0438492	1.30468	Acylcarnitines	Metabolomics		Hydroxytetradecadienylcarnitine
SMN2(Copy3/4) .vs. Control	Gly	0.0106479	0.0438591	-0.443143	Aminoacids	Metabolomics	HMDB0000123	Glycine
SMN2(Copy3/4) .vs. Control	Pro	0.0118855	0.0476154	-0.254049	Aminoacids	Metabolomics	HMDB0000162	Proline
SMN2(Copy3/4) .vs. Control	PC aa C32:0	0.0121103	0.0476154	-0.473789	Glycerophospholipids	Metabolomics	HMDB0000564	PC aa C32:0
SMA(J184) .vs. SMA(Baseline)	NAA10	0.00046591	0.0162138	1.86976	Protein	Proteomics	P41227	NAA10	NAA10
SMA(J184) .vs. SMA(Baseline)	EREG	0.000551598	0.0162138	1.57702	Protein	Proteomics	O14944	EREG	EREG
SMA(J184) .vs. SMA(Baseline)	CERT	0.000655639	0.0162138	1.37471	Protein	Proteomics	Q9Y5P4	COL4A3BP	CERT
SMA(J184) .vs. SMA(Baseline)	IMPA1	0.00101075	0.0162138	0.996287	Protein	Proteomics	P29218	IMPA1	IMPA1
SMA(J184) .vs. SMA(Baseline)	RPS6KB1	0.00112156	0.0162138	1.31096	Protein	Proteomics	P23443	RPS6KB1	RPS6KB1
SMA(J184) .vs. SMA(Baseline)	FHIT	0.00121467	0.0162138	1.35859	Protein	Proteomics	P49789	FHIT	FHIT
SMA(J184) .vs. SMA(Baseline)	AARSD1	0.00123366	0.0162138	1.27421	Protein	Proteomics	Q9BTE6	AARSD1	AARSD1
SMA(J184) .vs. SMA(Baseline)	CRADD	0.00146791	0.016881	2.39304	Protein	Proteomics	P78560	CRADD	CRADD
SMA(J184) .vs. SMA(Baseline)	ATP6V1F	0.00205328	0.0209891	1.02051	Protein	Proteomics	Q16864	ATP6V1F	ATP6V1F
SMA(J184) .vs. SMA(Baseline)	AKT1S1	0.00232106	0.0212056	1.55019	Protein	Proteomics	Q96B36	AKT1S1	AKT1S1
SMA(J184) .vs. SMA(Baseline)	KIFBP	0.00253546	0.0212056	1.87987	Protein	Proteomics	Q96EK5	KIF1BP	KIFBP
SMA(J184) .vs. SMA(Baseline)	FKBP5	0.00281632	0.0215918	1.98013	Protein	Proteomics	Q13451	FKBP5	FKBP5
SMA(J184) .vs. SMA(Baseline)	PPP3R1	0.00344979	0.0231197	1.4013	Protein	Proteomics	P63098	PPP3R1	PPP3R1
SMA(J184) .vs. SMA(Baseline)	HMOX2	0.00351822	0.0231197	1.92599	Protein	Proteomics	P30519	HMOX2	HMOX2
SMA(J184) .vs. SMA(Baseline)	PMVK	0.0040164	0.0244929	1.94037	Protein	Proteomics	Q15126	PMVK	PMVK
SMA(J184) .vs. SMA(Baseline)	CETN2	0.00441527	0.0244929	1.03202	Protein	Proteomics	P41208	CETN2	CETN2
SMA(J184) .vs. SMA(Baseline)	CARHSP1	0.00452586	0.0244929	1.38247	Protein	Proteomics	Q9Y2V2	CARHSP1	CARHSP1
SMA(J184) .vs. SMA(Baseline)	PTPN1	0.00492945	0.0250845	2.22341	Protein	Proteomics	P18031	PTPN1	PTPN1
SMA(J184) .vs. SMA(Baseline)	VSTM1	0.0051805	0.0250845	0.622001	Protein	Proteomics	Q6UX27	VSTM1	VSTM1
SMA(J184) .vs. SMA(Baseline)	ABHD14B	0.00593841	0.0266461	0.973523	Protein	Proteomics	Q96IU4	ABHD14B	ABHD14B
SMA(J184) .vs. SMA(Baseline)	WWP2	0.00608226	0.0266461	1.07748	Protein	Proteomics	O00308	WWP2	WWP2
SMA(J184) .vs. SMA(Baseline)	ILKAP	0.00649483	0.0271602	1.15883	Protein	Proteomics	Q9H0C8	ILKAP	ILKAP
SMA(J184) .vs. SMA(Baseline)	TBCB	0.00702172	0.0280869	1.86918	Protein	Proteomics	Q99426	TBCB	TBCB
SMA(J184) .vs. SMA(Baseline)	MAD1L1	0.00752241	0.0288359	2.00961	Protein	Proteomics	Q9Y6D9	MAD1L1	MAD1L1
SMA(J184) .vs. SMA(Baseline)	NPM1	0.012214	0.0449475	1.56994	Protein	Proteomics	P06748	NPM1	NPM1
SMA(J184) .vs. SMA(Baseline)	GGT5	0.0136597	0.0483344	0.678037	Protein	Proteomics	P36269	GGT5	GGT5
SMA(J184) .vs. SMA(Baseline)	NEFH	5.31487e-05		-294.133	Protein	Proteomics

## Sheet: TableS5
Comparison	Molecules	P.Value	FDR	log2FC	Panel	omics	UniProt	Assay	Gene
SMA(Baseline) .vs. Control	NEFH	0.000502535	0.000502535	4.6076	Protein	Proteomics
SMA(J184) .vs. Control	IL15	1.00221e-05	0.00092203	-0.92725	Protein	Proteomics	P40933	IL15	IL15
SMA(J184) .vs. Control	FGFR2	0.000145541	0.00609043	-0.807335	Protein	Proteomics	P21802	FGFR2	FGFR2
SMA(J184) .vs. Control	ADGRB3	0.000198601	0.00609043	-1.2286	Protein	Proteomics	O60242	ADGRB3	ADGRB3
SMA(J184) .vs. Control	PRTFDC1	0.0016623	0.0227698	1.07972	Protein	Proteomics	Q9NRG1	PRTFDC1	PRTFDC1
SMA(J184) .vs. Control	UBE2F	0.00179598	0.0227698	-0.907449	Protein	Proteomics	Q969M7	UBE2F	UBE2F
SMA(J184) .vs. Control	ANXA10	0.00210958	0.0227698	-0.469665	Protein	Proteomics	Q9UJ72	ANXA10	ANXA10
SMA(J184) .vs. Control	CEACAM3	0.00238867	0.0227698	-1.1683	Protein	Proteomics	P40198	CEACAM3	CEACAM3
SMA(J184) .vs. Control	RNF31	0.00260512	0.0227698	-0.740984	Protein	Proteomics	Q96EP0	RNF31	RNF31
SMA(J184) .vs. Control	PHOSPHO1	0.0026593	0.0227698	-0.289003	Protein	Proteomics	Q8TCT1	PHOSPHO1	PHOSPHO1
SMA(J184) .vs. Control	NDRG1	0.00267461	0.0227698	-0.73666	Protein	Proteomics	Q92597	NDRG1	NDRG1
SMA(J184) .vs. Control	PFDN2	0.00272247	0.0227698	-1.09325	Protein	Proteomics	Q9UHV9	PFDN2	PFDN2
SMA(J184) .vs. Control	TNFRSF13C	0.00352652	0.0270367	-0.427009	Protein	Proteomics	Q96RJ3	TNFRSF13C	TNFRSF13C
SMA(J184) .vs. Control	CD302	0.00441606	0.0298586	-1.00057	Protein	Proteomics	Q8IX05	CD302	CD302
SMA(J184) .vs. Control	CTF1	0.00454371	0.0298586	-0.86009	Protein	Proteomics	Q16619	CTF1	CTF1
SMA(J184) .vs. Control	HMOX2	0.00714316	0.039405	-0.972108	Protein	Proteomics	P30519	HMOX2	HMOX2
SMA(J184) .vs. Control	DUSP3	0.00731885	0.039405	-0.342442	Protein	Proteomics	P51452	DUSP3	DUSP3
SMA(J184) .vs. Control	IL3RA	0.00753625	0.039405	-0.399149	Protein	Proteomics	P26951	IL3RA	IL3RA
SMA(J184) .vs. Control	NXPH1	0.00784138	0.039405	-1.04731	Protein	Proteomics	P58417	NXPH1	NXPH1
SMA(J184) .vs. Control	GSTP1	0.00896499	0.039405	-0.360221	Protein	Proteomics	P09211	GSTP1	GSTP1
SMA(J184) .vs. Control	ING1	0.00896664	0.039405	-0.608324	Protein	Proteomics	Q9UK53	ING1	ING1
SMA(J184) .vs. Control	IFNL1	0.00899462	0.039405	-0.423923	Protein	Proteomics	Q8IU54	IFNL1	IFNL1
SMA(J184) .vs. Control	DSG3	0.0116968	0.0486671	-0.946174	Protein	Proteomics	P32926	DSG3	DSG3
SMA(J184) .vs. Control	FCAR	0.0123682	0.0486671	-0.668631	Protein	Proteomics	P24071	FCAR	FCAR
SMA(J184) .vs. Control	IKZF2	0.0129744	0.0486671	0.462434	Protein	Proteomics	Q9UKS7	IKZF2	IKZF2
SMA(J184) .vs. Control	NEFL	0.0132248	0.0486671	-1.60904	Protein	Proteomics	P07196	NEFL	NEFL
SMA(Severe) .vs. Control	PRTFDC1	0.000304558	0.0280193	1.08021	Protein	Proteomics	Q9NRG1	PRTFDC1	PRTFDC1
SMA(Severe) .vs. Control	NEFH	1.78153e-06	1.78153e-06	28.6676	Protein	Proteomics
SMA(Severe) .vs. SMA(Mild)	NEFH	0.00021813	0.00021813	56.1399	Protein	Proteomics
SMN2(Copy2) .vs. Control	NEFH	0.000159134	0.000159134	48.1051	Protein	Proteomics
SMN2(Copy3/4) .vs. Control	PRTFDC1	0.000474017	0.0436096	1.19194	Protein	Proteomics	Q9NRG1	PRTFDC1	PRTFDC1
SMN2(Copy3/4) .vs. Control	NEFH	0.0223964	0.0223964	-23.5506	Protein	Proteomics
SMN2(Copy3/4) .vs. SMN2(Copy2)	NEFH	0.0263662	0.0263662	-71.6556	Protein	Proteomics
SMA(J184) .vs. SMA(Baseline)	NEFH	0.0436663		-11.6057	Protein	Proteomics

## Sheet: TableS6
	AUC	Pval	clusters
PMVK	0.815976	3.13e-09	2
PRTFDC1	0.800672	2.66e-09	3
EIF4B	0.799739	3.61e-06	2
NEFH	0.797312	2.21e-08	5
IFI30	0.788727	2.96e-08	4
AKT1S1	0.783501	1.15e-07	3
PTS	0.765771	6.26e-06	4
SRP14	0.762971	3.33e-06	3
KIFBP	0.697648	0.00029412	3
TBCB	0.692609	0.00040266	2
PSG1	0.677865	0.00136274	1
NEFL	0.677678	0.00279475	5

## Sheet: TableS7
	AUC	Pval	clusters
Creatinine	0.944848	2.41818e-14	2
C18:2	0.833939	0.00011566	5
C18	0.783939	1.6614e-07	5
C6 (C4:1-DC)	0.782576	8.29279e-07	4
c4-OH-Pro	0.753788	3.56678e-06	3
C16:1	0.720758	1.03718e-06	5
C18:1-OH	0.707879	4.30873e-05	5
C6:1	0.700152	1.88347e-06	5
C14:1-OH	0.683333	5.89678e-06	5
C14:2-OH	0.653636	7.91824e-05	5
C5:1	0.62303	1.56764e-06	1

## Sheet: TableS8
Parameter1	Parameter2	rho	FDR	pair
CCL27	NEFL	0.612072	4.47078e-05	CCL27-NEFL
CD302	NEFL	0.65027	1.06238e-05	CD302-NEFL
CDH15	NEFH	0.638603	2.6297e-05	CDH15-NEFH
CDH15	NEFL	0.770288	2.27573e-08	CDH15-NEFL
FGFR2	NEFH	0.613646	6.4418e-05	FGFR2-NEFH
FGFR2	NEFL	0.800663	2.37519e-09	FGFR2-NEFL
GGT5	NEFL	0.662814	6.32694e-06	GGT5-NEFL
IL3RA	NEFL	0.63817	1.70618e-05	IL3RA-NEFL
ISLR2	NEFH	0.700024	2.09318e-06	ISLR2-NEFH
ISLR2	NEFL	0.758404	4.90732e-08	ISLR2-NEFL
KIRREL2	NEFH	0.670637	7.55228e-06	KIRREL2-NEFH
KIRREL2	NEFL	0.77546	1.55866e-08	KIRREL2-NEFL
LTBP3	NEFL	0.693612	1.58615e-06	LTBP3-NEFL
NEFH	NEFL	0.842673	1.49787e-10	NEFH-NEFL
NEFH	TNFRSF13C	0.638995	2.59612e-05	NEFH-TNFRSF13C
NEFL	PTS	0.680715	2.92928e-06	NEFL-PTS
NEFL	SFRP1	0.745481	1.07415e-07	NEFL-SFRP1
NEFL	SMOC1	0.612284	4.43529e-05	NEFL-SMOC1
NEFL	TNFRSF13C	0.697041	1.35481e-06	NEFL-TNFRSF13C

## Sheet: TableS9
Parameter1	Parameter2	rho	FDR	pair
total DMA	NEFL	0.609387	0.000114785	total DMA-NEFL

[truncated: 1 more sheets: TableS10]
